# Supplementary material for: Tracking the role of Aire in immune tolerance to the eye with a TCR transgenic mouse model
Source: Proc Natl Acad Sci U S A. 2024 Jan 23;121(5):e2311487121. doi: 10.1073/pnas.2311487121 (PMC10835137; doi:10.1073/pnas.2311487121)
Supplement: Supplementary file 2 — Dataset S01 (XLSX) [file pnas.2311487121.sd01.xlsx]

## Sheet: Dataset 1
TCR clonotype	Vα	Jα	CDR3α	Vβ	Dβ	Jβ	CDR3β	Number
1	TRAV12D-3	TRAJ13	CALRAGSGTYQRF	TRBV3	TRBD2	TRBJ2-7	CASSLAGTGVYEQYF	12
2	TRAV12-2	TRAJ47	CALSVYANKMIF	TRBV23	n.i.	TRBJ2-4	CSSSQTTNQNTLYF	7
3	TRAV16N	TRAJ15	CAMREGGGGRALIF	TRBV15	TRBD1	TRBJ2-3	CASSWGRGAETLYF	7
4	TRAV9-4	TRAJ31	CAVSPHSNNRIFF	TRBV2	TRBD2	TRBJ2-7	CASSQEGLGGLGEQYF	4
5	TRAV9-2	TRAJ31	CVLSAGNNRIFF	TRBV20	TRBD1	TRBJ2-2	CGASGPANTGQLYF	3
6	TRAV12D-2	TRAJ21	CALSGSNYNVLYF	TRBV3	TRBD2	TRBJ2-7	CASSLVLGSSYEQYF	2
7	TRAV12D-3	TRAJ37	CALRRTGNTGKLIF	TRBV13-2	None	TRBJ2-4	CASGDSIQNTLYF	2
8	TRAV6-4	TRAJ23	CALAKGNQGKLIF	TRBV23	TRBD2	TRBJ2-1	CSSSLGLGGRYAEQFF	2
9	TRAV9-1	TRAJ22	CAVRGSSGSWQLIF	TRBV5	None	TRBJ2-5	CASSQGFNQDTQYF	2
10	TRAV9-4	TRAJ31	CAVSAWSNNRIFF	TRBV26	None	TRBJ1-6	CASSLTVYNSPLYF	2
11	TRAV10	TRAJ12	CAASITGGYKVVF	TRBV5	None	TRBJ2-5	CASSQGFNQDTQYF	1
12	TRAV10	TRAJ22	CAASGASGSWQLIF	TRBV31	TRBD2	TRBJ2-7	CAWSLDGTGGYEQYF	1
13	TRAV10	TRAJ30	CAASITNAYKVIF	TRBV13-2	TRBD2	TRBJ2-7	CASGDPDWGEQYF	1
14	TRAV10	TRAJ37	CAASRAGNTGKLIF	TRBV15	None	TRBJ2-7	CASSLGREYEQYF	1
15	TRAV10N	TRAJ15	CAASRGGRALIF	TRBV31	TRBD1	TRBJ1-2	CAWGGQGNSDYTF	1
16	TRAV10N	TRAJ34	CAASINSNTNKVVF	TRBV3	None	TRBJ1-3	CASSLVDSGNTLYF	1
17	TRAV10N	TRAJ37	CAAGPGNTGKLIF	TRBV4	None	TRBJ2-7	CASSSYEQYF	1
18	TRAV10N	TRAJ5	CAASSAQVVGQLTF	TRBV13-3	TRBD1	TRBJ2-5	CASSDIGGAIQDTQYF	1
19	TRAV12-2	TRAJ13	CALRAGSGTYQRF	TRBV2	TRBD1	TRBJ1-3	CASSQRGAGNTLYF	1
20	TRAV12-2	TRAJ23	CALRNYNQGKLIF	TRBV23	None	TRBJ2-4	CSSSQTTNQNTLYF	1
21	TRAV12-2	TRAJ31	CALRRNSNNRIFF	TRBV1	TRBD1	TRBJ2-2	CSADRQGPTGQLYF	1
22	TRAV12-3	TRAJ31	CALRRNSNNRIFF	TRBV19	TRBD2	TRBJ2-1	CASSPRGVGLNYAEQFF	1
23	TRAV12D-2	TRAJ13	CALRAGSGTYQRF	TRBV3	TRBD1	TRBJ2-2	CASSLVDRGPGQLYF	1
24	TRAV12D-2	TRAJ18	CALSPYRGSALGRLHF	TRBV19	TRBD2	TRBJ2-5	CASSTWGGNQDTQYF	1
25	TRAV12D-2	TRAJ47	CALSVYANKMIF	TRBV13-2	None	TRBJ1-3	CASGDRGSGNTLYF	1
26	TRAV12D-3	TRAJ13	CALRAGSGTYQRF	TRBV13-2	TRBD2	TRBJ2-7	CASGDPGLGGRGEQYF	1
27	TRAV12D-3	TRAJ22	CALASSGSWQLIF	TRBV13-2	TRBD2	TRBJ2-1	CASGDAGTGGRSEQFF	1
28	TRAV12D-3	TRAJ22	CALASSGSWQLIF	TRBV13-3	None	TRBJ1-4	CASSDTISNERLFF	1
29	TRAV12D-3	TRAJ23	CALKTYNQGKLIF	TRBV13-2	TRBD2	TRBJ2-1	CASGDVGTGGRAEQFF	1
30	TRAV12D-3	TRAJ23	CALMGYNQGKLIF	TRBV13-2	TRBD2	TRBJ2-7	CASGDPGLGGRGEQYF	1
31	TRAV12D-3	TRAJ23	CALRNYNQGKLIF	TRBV13-2	TRBD2	TRBJ2-1	CASGDAGTGGRSEQFF	1
32	TRAV12D-3	TRAJ32	CARNYGSSGNKLIF	TRBV15	TRBD2	TRBJ2-1	CASSLGLGGRYAEQFF	1
33	TRAV12D-3	TRAJ57	CALSERQGGSAKLIF	TRBV19	TRBD1	TRBJ1-5	CASSRDRGNQAPLF	1
34	TRAV12N-1	TRAJ13	CALRAGSGTYQRF	TRBV13-1	TRBD2	TRBJ2-5	CASSESWGANQDTQYF	1
35	TRAV12N-1	TRAJ53	CALKNSGGSNYKLTF	TRBV19	TRBD2	TRBJ2-5	CASSTWGGNQDTQYF	1
36	TRAV13-1	TRAJ15	CALERGGRALIF	TRBV5	TRBD2	TRBJ2-7	CASSQPGLGGYEQYF	1
37	TRAV13-1	TRAJ22	CALGASSGSWQLIF	TRBV13-2	TRBD2	TRBJ2-7	CASGDAGLGGREQYF	1
38	TRAV13-1	TRAJ48	CALERGGGNEKITF	TRBV17	TRBD1	TRBJ2-5	CASSRPGQGANTQYF	1
39	TRAV13-4-DV7	TRAJ37	CAMETGNTGKLIF	TRBV13-2	None	TRBJ2-4	CASGDSIQNTLYF	1
40	TRAV13D-2	TRAJ23	CAPNYNQGKLIF	TRBV12-1	TRBD2	TRBJ2-5	CASSGTGGDTQYF	1
41	TRAV14-1	TRAJ52	CAASETGANTGKLTF	TRBV13-2	TRBD1	TRBJ1-4	CASGATGQFSNERLFF	1
42	TRAV14-2	TRAJ45	CAASTEGADRLTF	TRBV2	TRBD2	TRBJ1-2	CASSQFAGNSDYTF	1
43	TRAV14-2	TRAJ52	CAASGANTGKLTF	TRBV20	None	TRBJ2-1	CGARDTNYAEQFF	1
44	TRAV14-3	TRAJ53	CAASAKSGGSNYKLTF	TRBV3	TRBD2	TRBJ2-1	CASSWTGANYAEQFF	1
45	TRAV14D-3-DV8	TRAJ18	CAASRDRGSALGRLHF	TRBV20	TRBD1	TRBJ2-7	CGAREGTRSYEQYF	1
46	TRAV14N-1	TRAJ17	CAARPNSAGNKLTF	TRBV13-3	TRBD1	TRBJ2-5	CASSDIGGAIQDTQYF	1
47	TRAV14N-1	TRAJ39	CAASAPNNAGAKLTF	TRBV13-3	TRBD1	TRBJ2-7	CASSDRTGDEQYF	1
48	TRAV14N-1	TRAJ9	CAASGNNMGYKLTF	TRBV12-1	None	TRBJ2-5	CASSLGVQDTQYF	1
49	TRAV14N-3	TRAJ12	CAAGTGGYKVVF	TRBV20	None	TRBJ2-5	CGARDNNQDTQYF	1
50	TRAV15-1-DV6-1	TRAJ37	CALWELGNTGKLIF	TRBV15	TRBD2	TRBJ2-5	CASSLGLGLEDTQYF	1
51	TRAV16N	TRAJ15	CAMREGGGGRALIF	TRBV15	None	TRBJ2-7	CASSLGREYEQYF	1
52	TRAV16N	TRAJ15	CAMREGGGGRALIF	TRBV15	TRBD1	TRBJ1-1	CASSFTGINTEVFF	1
53	TRAV17	TRAJ52	CALEGLAGANTGKLTF	TRBV16	TRBD1	TRBJ2-2	CASSAGQGGTGQLYF	1
54	TRAV2	TRAJ15	CIVTDRRGGGRALIF	TRBV2	TRBD2	TRBJ2-1	CASSLGGNYAEQFF	1
55	TRAV3-3	TRAJ44	CAVSVT	TRBV3	TRBD1	TRBJ2-5	CASSLVDRQDTQYF	1
56	TRAV3-3	TRAJ52	CAVSVGPGANTGKLTF	TRBV19	TRBD1	TRBJ1-5	CASSQTGGDNQAPLF	1
57	TRAV3D-3	TRAJ12	CAVSPGTGGYKVVF	TRBV13-2	None	TRBJ1-6	CASGEGNSPLYF	1
58	TRAV3D-3	TRAJ12	CAVSPGTGGYKVVF	TRBV20	None	TRBJ2-1	CGARDTNYAEQFF	1
59	TRAV3D-3	TRAJ33	CAVDSNYQLIW	TRBV3	TRBD2	TRBJ2-1	CASSLGLGVYAEQFF	1
60	TRAV3D-3	TRAJ5	CAVSTPGTQVVGQLTF	TRBV20	None	TRBJ1-4	CGARDRISNERLFF	1
61	TRAV3D-3	TRAJ5	CAVSTPGTQVVGQLTF	TRBV20	None	TRBJ2-2	CGATNTGQLYF	1
62	TRAV3D-3	TRAJ5	CAVSTPGTQVVGQLTF	TRBV20	TRBD1	TRBJ2-7	CGAREGTRSYEQYF	1
63	TRAV3N-3	TRAJ22	CAVKSSGSWQLIF	TRBV16	TRBD1	TRBJ2-1	CASSLVQGAVAEQFF	1
64	TRAV4-2	TRAJ17	CAIVNSAGNKLTF	TRBV13-2	TRBD1	TRBJ1-4	CASGATGQFSNERLFF	1
65	TRAV4-4-DV10	TRAJ12	CAAEAGGGYKVVF	TRBV1	TRBD2	TRBJ2-7	CSAEGLGVGEQYF	1
66	TRAV4-4-DV10	TRAJ33	CAAEAMDSNYQLIW	TRBV19	TRBD1	TRBJ1-5	CASSQTGGDNQAPLF	1
67	TRAV4-4-DV10	TRAJ39	CAADSNNNAGAKLTF	TRBV16	None	TRBJ1-3	CASSLENSGNTLYF	1
68	TRAV4-4-DV10	TRAJ50	CAAEIASSSFSKLVF	TRBV14	TRBD2	TRBJ2-3	CASSFWGGPSAETLYF	1
69	TRAV4N-4	TRAJ21	CAAEAVSNYNVLYF	TRBV13-1	TRBD2	TRBJ2-3	CASSDADWGGSAETLYF	1
70	TRAV4N-4	TRAJ33	CAAEAMDSNYQLIW	TRBV19	TRBD1	TRBJ2-1	CASSIRGNYAEQFF	1
71	TRAV4N-4	TRAJ9	CAAETSSGNMGYKLTF	TRBV13-3	TRBD1	TRBJ2-5	CASSERGDTQYF	1
72	TRAV5-1	TRAJ22	CSGASSGSWQLIF	TRBV3	TRBD2	TRBJ2-7	CASSLAGTGVYEQYF	1
73	TRAV5-1	TRAJ7	CSASPDYSNNRLTL	TRBV13-2	TRBD1	TRBJ1-6	CASGVGTGTYNSPLYF	1
74	TRAV5-4	TRAJ30	CAASRGTNAYKVIF	TRBV13-2	TRBD2	TRBJ2-7	CASGVGLGGVEQYF	1
75	TRAV5-4	TRAJ40	CAASGGVGGNYKYVF	TRBV20	None	TRBJ2-5	CGARDNNQDTQYF	1
76	TRAV5-4	TRAJ43	CAAKNNNNAPRF	TRBV13-3	TRBD2	TRBJ2-7	CASSDEGGGSSYEQYF	1
77	TRAV5-4	TRAJ49	CAASKSYQNFYF	TRBV20	None	TRBJ2-5	CGARDNNQDTQYF	1
78	TRAV5N-4	TRAJ15	CAANYQGGRALIF	TRBV16	TRBD1	TRBJ2-5	CASSLRVQDTQYF	1
79	TRAV5N-4	TRAJ18	CAAGGSALGRLHF	TRBV13-1	TRBD1	TRBJ2-5	CASSGGQGVQDTQYF	1
80	TRAV5N-4	TRAJ31	CAASAHRIFF	TRBV4	TRBD2	TRBJ2-1	CASSVGLGNYAEQFF	1
81	TRAV6-3	TRAJ31	CAMRDTNNRIFF	TRBV5	None	TRBJ2-5	CASSQGWNQDTQYF	1
82	TRAV6-3	TRAJ7	CAMRGLQQQQTYF	TRBV19	TRBD2	TRBJ2-3	CASNRDWVSETLYF	1
83	TRAV6-5	TRAJ24	CAVSAWTASLGKLQF	TRBV19	TRBD2	TRBJ2-5	CASSTWGGNQDTQYF	1
84	TRAV6-5	TRAJ40	CALSSLNTGNYKYVF	TRBV13-2	TRBD2	TRBJ2-1	CASGDAGTGGRSEQFF	1
85	TRAV6-6	TRAJ18	CALARGSALGRLHF	TRBV1	TRBD1	TRBJ1-1	CSGGQGGDTEVFF	1
86	TRAV6-6	TRAJ26	CALGDGNYAQGLTF	TRBV13-2	TRBD1	TRBJ2-7	CASVWDRSSYEQYF	1
87	TRAV6-6	TRAJ49	CAPNTGYQNFYF	TRBV4	None	TRBJ2-5	CASSPVNQDTQYF	1
88	TRAV6-7-DV9	TRAJ21	CALGVSNYNVLYF	TRBV5	TRBD2	TRBJ2-1	CASSQDWGGAAEQFF	1
89	TRAV6-7-DV9	TRAJ27	CALGDLNTNTGKLTF	TRBV13-3	TRBD1	TRBJ1-3	CASSPGQGAGNTLYF	1
90	TRAV6-7-DV9	TRAJ40	CALAPNTGNYKYVF	TRBV2	TRBD1	TRBJ1-5	CASSQGGQQAPLF	1
91	TRAV6-7-DV9	TRAJ40	CALSDRGGNYKYVF	TRBV12-2	TRBD2	TRBJ2-7	CASSLGTGGSEQYF	1
92	TRAV6N-5	TRAJ21	CALGYNVLYF	TRBV4	TRBD1	TRBJ2-2	CASSYTGGNTGQLYF	1
93	TRAV6N-6	TRAJ49	CALSDPRYQNFYF	TRBV31	TRBD2	TRBJ2-7	CAWSLVGGYEQYF	1
94	TRAV7-1	TRAJ23	CAAPMNYNQGKLIF	TRBV13-1	None	TRBJ2-3	CASSDAQSAETLYF	1
95	TRAV7-3	TRAJ23	CAVMNYNQGKLIF	TRBV3	TRBD1	TRBJ1-1	CASSLRANTEVFF	1
96	TRAV7-4	TRAJ30	CAASDTNAYKVIF	TRBV2	TRBD1	TRBJ1-2	CASSHRDSDYTF	1
97	TRAV7-4	TRAJ31	CAASSDNRIFF	TRBV20	TRBD2	TRBJ2-7	CGARDWGSYEQYF	1
98	TRAV7D-2	TRAJ17	CAASMTNSAGNKLTF	TRBV20	None	TRBJ2-7	CGAGGGYEQYF	1
99	TRAV7D-2	TRAJ37	CAASKTGNTGKLIF	TRBV2	None	TRBJ1-1	CASSQEGVTEVFF	1
100	TRAV7D-3	TRAJ9	CACNMGYKLTF	TRBV15	TRBD1	TRBJ1-1	CASSLGQGNTEVFF	1
101	TRAV7D-3	TRAJ9	CACNMGYKLTF	TRBV3	TRBD1	TRBJ2-5	CASSLVDRQDTQYF	1
102	TRAV7N-6	TRAJ17	CAALTNSAGNKLTF	TRBV2	TRBD2	TRBJ2-7	CASSQEGLGGLGEQYF	1
103	TRAV8-1	TRAJ16	CATAATSSGQKLVF	TRBV1	TRBD1	TRBJ1-2	CSAGTTNSDYTF	1
104	TRAV8-1	TRAJ22	CATASSGSWQLIF	TRBV2	None	TRBJ1-3	CASSQEGGNTLYF	1
105	TRAV8-1	TRAJ50	CATASSFSKLVF	TRBV31	TRBD2	TRBJ2-7	CAWSPGTGEYEQYF	1
106	TRAV8D-1	TRAJ38	CAPNVGDNSKLIW	TRBV19	None	TRBJ2-5	CASSIRQQDTQYF	1
107	TRAV9-1	TRAJ12	CAVSAWTGGYKVVF	TRBV3	TRBD1	TRBJ2-4	CASSFTGKGQNTLYF	1
108	TRAV9-1	TRAJ12	CAVSPGGYKVVF	TRBV13-2	TRBD2	TRBJ2-3	CASGDVPGGSAETLYF	1
109	TRAV9-1	TRAJ22	CAVRASSGSWQLIF	TRBV5	None	TRBJ2-5	CASSQGWNQDTQYF	1
110	TRAV9-1	TRAJ24	CAVSAWTASLGKLQF	TRBV19	TRBD1	TRBJ1-1	CASSPGTGSTEVFF	1
111	TRAV9-1	TRAJ31	CAVSAHNNRIFF	TRBV15	TRBD2	TRBJ2-3	CASSLLGSSAETLYF	1
112	TRAV9-1	TRAJ31	CAVSPNSNNRIFF	TRBV5	TRBD1	TRBJ2-5	CASSQGNSQDTQYF	1
113	TRAV9-1	TRAJ34	CAVSAVNTNKVVF	TRBV4	None	TRBJ2-5	CASSPVNQDTQYF	1
114	TRAV9-1	TRAJ34	CAVSVSNTNKVVF	TRBV3	TRBD1	TRBJ1-1	CASSLRANTEVFF	1
115	TRAV9-1	TRAJ44	CAVFT	TRBV3	TRBD1	TRBJ2-4	CASSLTGGSSQNTLYF	1
116	TRAV9-1	TRAJ49	CAVSATGYQNFYF	TRBV13-2	TRBD1	TRBJ1-4	CASGDAWTISNERLFF	1
117	TRAV9-1	TRAJ50	CAVSAISSSFSKLVF	TRBV1	TRBD2	TRBJ2-7	CSAEGLGVGEQYF	1
118	TRAV9-2	TRAJ13	CVLNANSGTYQRF	TRBV13-1	None	TRBJ2-5	CASSDNNQDTQYF	1
119	TRAV9-2	TRAJ31	CAVSPHSNNRIFF	TRBV5	None	TRBJ2-5	CASSQGFNQDTQYF	1
120	TRAV9-2	TRAJ33	CVLSAYSNYQLIW	TRBV15	TRBD1	TRBJ2-3	CASSWGRGAETLYF	1
121	TRAV9-2	TRAJ34	CAVSVSNTNKVVF	TRBV3	TRBD1	TRBJ1-1	CASSLRANTEVFF	1
122	TRAV9-2	TRAJ35	CVLSPGFASALTF	TRBV5	TRBD2	TRBJ2-7	CASSQEVWGGYEQYF	1
123	TRAV9-4	TRAJ31	CAVSAHSNNRIFF	TRBV5	TRBD2	TRBJ2-5	CASSQPGLGGDTQYF	1
124	TRAV9-4	TRAJ31	CAVSAHSNNRIFF	TRBV5	TRBD2	TRBJ2-7	CASSLAGTGVYEQYF	1
125	TRAV9-4	TRAJ31	CAVSPHSNNRIFF	TRBV4	TRBD2	TRBJ2-7	CASSFDWGGYEQYF	1
126	TRAV9-4	TRAJ33	CVLSAYSNYQLIW	TRBV16	None	TRBJ2-3	CASSSGTAETLYF	1
127	TRAV9-4	TRAJ37	CAVSRPTGNTGKLIF	TRBV1	TRBD2	TRBJ2-2	CSKMGGGNTGQLYF	1
128	TRAV9-4	TRAJ56	CAVAGTGGNNKLTF	TRBV20	TRBD1	TRBJ2-5	CGARDTGTNTQYF	1
129	TRAV9-4	TRAJ56	CAVSGTGGNNKLTF	TRBV3	TRBD1	TRBJ2-7	CASSQRAYEQYF	1
130	TRAV9D-1	TRAJ34	CAVSKAPNTNKVVF	TRBV13-2	None	TRBJ2-4	CASGPSLYF	1
131	TRAV9D-1	TRAJ34	CAVSKAPNTNKVVF	TRBV13-2	TRBD1	TRBJ1-4	CASGATGQFSNERLFF	1
132	TRAV9D-1	TRAJ34	CAVSKAPNTNKVVF	TRBV13-2	TRBD2	TRBJ2-7	CASGDPGLGGRGEQYF	1
133	TRAV9D-1	TRAJ42	CAVSGGSNAKLTF	TRBV15	TRBD2	TRBJ2-1	CASSFTGNYAEQFF	1
134	TRAV9N-2	TRAJ12	CVLRTGGYKVVF	TRBV13-2	TRBD1	TRBJ1-6	CASGVGTGTYNSPLYF	1
135	TRAV9N-3	TRAJ50	CALASSSFSKLVF	TRBV3	None	TRBJ1-3	CASSLVDSGNTLYF	1
136	TRAV9N-4	TRAJ23	CAFMNYNQGKLIF	TRBV29	None	TRBJ2-1	CASSLYDAEQFF	1
137	TRAV9N-4	TRAJ31	CALSMGNNRIFF	TRBV2	TRBD2	TRBJ2-7	CASSQEGLGGLGEQYF	1

## Sheet: Dataset 2
TCR clonotype	Vα	Jα	CDR3α	Vβ	Dβ	Jβ	CDR3β	Number
1	TRAV9-1	TRAJ31	CAVSAWSNNRIFF	TRBV12-2	TRBD2	TRBJ2-3	CASSLRPGGAHSAETLYF	24
2	TRAV9-4	TRAJ31	CAVSAHSNNRIFF	TRBV31	None	TRBJ1-3	CAWSHSLSGNTLYF	24
3	TRAV9-4	TRAJ31	CAVSAWSNNRIFF	TRBV19	TRBD2	TRBJ1-3	CASSIGGAAGNTLYF	12
4	TRAV7-1	TRAJ33	CAVSMKTNYQLIW	TRBV13-1	TRBD2	TRBJ2-7	CASSDPTGVYEQYF	11
5	TRAV12-2	TRAJ22	CALSGSSGSWQLIF	TRBV4	TRBD1	TRBJ2-7	CASSYPRAGEQYF	10
6	TRAV12D-2	TRAJ15	CALTGQGGRALIF	TRBV20	None	TRBJ2-3	CGAFLLSAETLYF	5
7	TRAV12D-3	TRAJ23	CALMNYNQGKLIF	TRBV5	TRBD2	TRBJ2-1	CASSQVGTGGRAEQFF	5
8	TRAV13-1	TRAJ38	CALTSNVGDNSKLIW	TRBV19	TRBD2	TRBJ1-3	CASSMGGAAGNTLYF	5
9	TRAV4-4-DV10	TRAJ43	CAAEAGNNNAPRF	TRBV5	None	TRBJ1-1	CASSLIANTEVFF	5
10	TRAV12-2	TRAJ31	CALRGNNRIFF	TRBV31	None	TRBJ1-1	CAWSLDKNTEVFF	4
11	TRAV12D-2	TRAJ23	CALSHNQGKLIF	TRBV15	TRBD2	TRBJ2-1	CASSLGTGGYAEQFF	4
12	TRAV9-1	TRAJ31	CAVSAWSNNRIFF	TRBV4	TRBD2	TRBJ2-2	CASSYGTGGTNTGQLYF	4
13	TRAV9-4	TRAJ43	CAVSGSNNNAPRF	TRBV3	None	TRBJ2-7	CASSLLPRSSYEQYF	4
14	TRAV13D-1	TRAJ50	CALASSSFSKLVF	TRBV20	TRBD1	TRBJ1-4	CGARWGASNERLFF	3
15	TRAV6N-6	TRAJ13	CALRANSGTYQRF	TRBV20	None	TRBJ2-2	CGAANTGQLYF	3
16	TRAV7D-4	TRAJ23	CAASVTQNYNQGKLIF	TRBV20	TRBD2	TRBJ2-7	CGARGAGSYEQYF	3
17	TRAV9-1	TRAJ32	CAVSAGGSSGNKLIF	TRBV31	TRBD2	TRBJ2-7	CAWSLVGLGGFEQYF	3
18	TRAV12D-3	TRAJ22	CALSGSSGSWQLIF	TRBV5	TRBD2	TRBJ2-1	CASSQVGTGGRAEQFF	2
19	TRAV13-2	TRAJ50	CATSSSSFSKLVF	TRBV20	TRBD2	TRBJ1-4	CGAGGGASNERLFF	2
20	TRAV3-1	TRAJ12	CAVRGTGGYKVVF	TRBV3	TRBD1	TRBJ1-1	CASSLLDRDTEVFF	2
21	TRAV3-3	TRAJ42	CAVSGRRSNAKLTF	TRBV5	None	TRBJ1-1	CASSLIANTEVFF	2
22	TRAV4-4-DV10	TRAJ50	CAAASSSFSKLVF	TRBV20	TRBD2	TRBJ1-4	CGARRGASNERLFF	2
23	TRAV4N-4	TRAJ15	CAAYQGGRALIF	TRBV20	None	TRBJ1-3	CGAGTVSGNTLYF	2
24	TRAV6-6	TRAJ21	CALPSSNYNVLYF	TRBV13-1	TRBD2	TRBJ2-1	CASSVGTGGARNYAEQFF	2
25	TRAV7N-4	TRAJ31	CAVSPNSNNRIFF	TRBV13-2	TRBD2	TRBJ2-1	CASGGGLGARAEQFF	2
26	TRAV8D-2	TRAJ11	CATAGSGYNKLTF	TRBV13-2	TRBD1	TRBJ2-1	CASGDAGTGGRAEQFF	2
27	TRAV9-1	TRAJ22	CAVRASSGSWQLIF	TRBV26	None	TRBJ2-5	CASSPGFNQDTQYF	2
28	TRAV9-1	TRAJ22	CAVRASSGSWQLIF	TRBV26	TRBD1	TRBJ2-5	CASSPGFNQDTQYF	2
29	TRAV9-1	TRAJ43	CAVSAANNNAPRF	TRBV13-2	TRBD2	TRBJ2-7	CASGAGTGGYEQYF	2
30	TRAV9-4	TRAJ56	CAVSSTGGNNKLTF	TRBV3	TRBD2	TRBJ2-7	CASSLRGAGEQYF	2
31	TRAV9D-1	TRAJ31	CAVSAWSNNRIFF	TRBV4	TRBD2	TRBJ2-2	CASSQGTGGAPTGQLYF	2
32	TRAV10	TRAJ30	CAANDTNAYKVIF	TRBV13-1	TRBD1	TRBJ2-1	CASSGGQNYAEQFF	1
33	TRAV10	TRAJ31	CAASNSNNRIFF	TRBV3	TRBD2	TRBJ2-7	CASSIRDWGYEQYF	1
34	TRAV10N	TRAJ6	CAALSGGNYKPTF	TRBV26	TRBD2	TRBJ2-7	CASSLSGGSYEQYF	1
35	TRAV10N	TRAJ9	CAASSGNMGYKLTF	TRBV31	TRBD1	TRBJ2-5	CAWSLGAEDTQYF	1
36	TRAV12-2	TRAJ26	CALRDYAQGLTF	TRBV20	None	TRBJ1-5	CGAGTVNNQAPLF	1
37	TRAV12-2	TRAJ31	CALRGNNRIFF	TRBV4	TRBD1	TRBJ2-7	CASSYPRAGEQYF	1
38	TRAV12-2	TRAJ52	CALSRYTGANTGKLTF	TRBV19	TRBD2	TRBJ2-3	CASSIWGTLYF	1
39	TRAV12-2	TRAJ6	CALSGGGNYKPTF	TRBV26	TRBD1	TRBJ2-7	CASSLGQGGEQYF	1
40	TRAV12-3	TRAJ57	CAGNQGGSAKLIF	TRBV3	TRBD2	TRBJ2-7	CASSLVGKSYEQYF	1
41	TRAV12D-2	TRAJ18	CALSRGSALGRLHF	TRBV16	TRBD2	TRBJ2-7	CASSLLGYEQYF	1
42	TRAV12D-2	TRAJ21	CALMANYNVLYF	TRBV26	TRBD1	TRBJ2-4	CASSLGGRGNTLYF	1
43	TRAV12D-2	TRAJ27	CALSTNTGKLTF	TRBV20	TRBD1	TRBJ2-1	CGARTGKAEQFF	1
44	TRAV12D-2	TRAJ28	CALSDLPGTGSNRLTF	TRBV1	None	TRBJ2-2	CSADTGQLYF	1
45	TRAV12D-2	TRAJ6	CALSSTSGGNYKPTF	TRBV13-2	TRBD2	TRBJ2-4	CASGDASGGQNTLYF	1
46	TRAV12D-2	TRAJ7	CALSRYSNNRLTL	TRBV5	TRBD2	TRBJ2-7	CASSQDLGTGGYEQYF	1
47	TRAV12D-3	TRAJ23	CALRDYNQGKLIF	TRBV13-2	TRBD1	TRBJ2-1	CASGDAGTGGRAEQFF	1
48	TRAV13-1	TRAJ49	CALERPTGYQNFYF	TRBV15	None	TRBJ2-7	CASSLMGYEQYF	1
49	TRAV13-2	TRAJ50	CAISSSSFSKLVF	TRBV20	TRBD1	TRBJ1-4	CGAGQGSSNERLFF	1
50	TRAV13D-1	TRAJ57	CAMEHQGGSAKLIF	TRBV3	TRBD1	TRBJ1-1	CASSFRDREVFF	1
51	TRAV13D-2	TRAJ4	CANPGSFNKLTF	TRBV19	TRBD1	TRBJ2-2	CASSPGTIANTGQLYF	1
52	TRAV13N-3	TRAJ34	CALLSSNTNKVVF	TRBV13-2	TRBD1	TRBJ2-1	CASGGGTVYAEQFF	1
53	TRAV14-1	TRAJ39	CAAIYAGAKLTF	TRBV1	TRBD2	TRBJ2-5	CSGGGADTQYF	1
54	TRAV14-3	TRAJ39	CAGNNAGAKLTF	TRBV3	TRBD2	TRBJ2-5	CASSPLGDQDTQYF	1
55	TRAV14D-2	TRAJ26	CAASADAQGLTF	TRBV26	TRBD1	TRBJ1-1	CASSRDRETEVFF	1
56	TRAV14N-1	TRAJ53	CAASRSGGSNYKLTF	TRBV13-2	TRBD2	TRBJ2-7	CASGLRTGSYEQYF	1
57	TRAV14N-3	TRAJ26	CAASYNYAQGLTF	TRBV26	TRBD1	TRBJ2-5	CASRDRGGNTQYF	1
58	TRAV14N-3	TRAJ40	CAASFNTGNYKYVF	TRBV4	None	TRBJ1-1	CASSYQANTEVFF	1
59	TRAV16	TRAJ44	CAMREGPGSGGKLTL	TRBV15	TRBD2	TRBJ2-4	CASSLLGNTLYF	1
60	TRAV17	TRAJ49	CALGRYQNFYF	TRBV4	TRBD1	TRBJ2-1	CASSWDRGAEQFF	1
61	TRAV21-DV12	TRAJ34	CILSSNTNKVVF	TRBV13-3	None	TRBJ2-1	CASSDFAEQFF	1
62	TRAV21-DV12	TRAJ57	CILRGLNQGGSAKLIF	TRBV3	TRBD2	TRBJ2-7	CASSPGGSSYEQYF	1
63	TRAV3D-3	TRAJ30	CAVSEGDTNAYKVIF	TRBV2	TRBD2	TRBJ2-1	CASSQEPTGGAEQFF	1
64	TRAV4-4-DV10	TRAJ16	CAAEPSSGQKLVF	TRBV13-3	TRBD2	TRBJ2-3	CASSDRLDSAETLYF	1
65	TRAV4-4-DV10	TRAJ37	CAAEGAGNTGKLIF	TRBV13-2	TRBD2	TRBJ2-3	CASGGLGSSAETLYF	1
66	TRAV4-4-DV10	TRAJ45	CAPNTEGADRLTF	TRBV13-2	TRBD2	TRBJ2-3	CASGGLGDWGGAETLYF	1
67	TRAV4N-4	TRAJ11	CAAEPDSGYNKLTF	TRBV26	None	TRBJ2-5	CASSLGFNQDTQYF	1
68	TRAV4N-4	TRAJ37	CAAEGTGNTGKLIF	TRBV13-2	TRBD2	TRBJ2-3	CASGGLGSSAETLYF	1
69	TRAV4N-4	TRAJ44	CAAEAGGSGGKLTL	TRBV2	TRBD1	TRBJ2-7	CASSHPWTGGDEQYF	1
70	TRAV5-4	TRAJ34	CAASGGSSNTNKVVF	TRBV3	None	TRBJ2-2	CASSSLNTGQLYF	1
71	TRAV5-4	TRAJ48	CAARNYGNEKITF	TRBV1	None	TRBJ1-3	CSAGFSGNTLYF	1
72	TRAV5-4	TRAJ57	CAASKGQGGSAKLIF	TRBV13-1	TRBD1	TRBJ2-1	CASSGDRGYAEQFF	1
73	TRAV5N-4	TRAJ22	CAASETSGSWQLIF	TRBV19	None	TRBJ2-1	CASKDKYAEQFF	1
74	TRAV5N-4	TRAJ30	CAASEDTNAYKVIF	TRBV13-2	TRBD1	TRBJ2-5	CASGDAGTGDTQYF	1
75	TRAV6-2	TRAJ40	CVLGETGNYKYVF	TRBV5	TRBD1	TRBJ2-4	CASSQEGQGQNTLYF	1
76	TRAV6-2	TRAJ6	CVLASSGGNYKPTF	TRBV13-2	TRBD1	TRBJ1-3	CASGGTGAGNTLYF	1
77	TRAV6-6	TRAJ21	CALGEANYNVLYF	TRBV13-3	TRBD1	TRBJ1-3	CASSGTGGPGNTLYF	1
78	TRAV6-6	TRAJ31	CALGDMGSNNRIFF	TRBV13-2	TRBD2	TRBJ2-1	CASGGGLGARAEQFF	1
79	TRAV6-7-DV9	TRAJ30	CALGEANAYKVIF	TRBV5	TRBD2	TRBJ1-5	CASSPPGAQAPLF	1
80	TRAV6-7-DV9	TRAJ30	CALSVFDTNAYKVIF	TRBV13-2	TRBD2	TRBJ2-1	CASGSGGVYAEQFF	1
81	TRAV6D-3	TRAJ6	CAMSDSGGNYKPTF	TRBV31	None	TRBJ1-2	CAWSLTSANSDYTF	1
82	TRAV6N-5	TRAJ39	CALGDRAGAKLTF	TRBV2	TRBD2	TRBJ2-7	CASSQDLGLGGLEQYF	1
83	TRAV6N-6	TRAJ13	CALRANSGTYQRF	TRBV20	None	TRBJ2-2	CGGANTGQLYF	1
84	TRAV6N-6	TRAJ23	CALGDYNQGKLIF	TRBV13-3	TRBD2	TRBJ2-1	CASSELGGDYAEQFF	1
85	TRAV7-3	TRAJ12	CAVRGTGGYKVVF	TRBV3	TRBD1	TRBJ1-1	CASSLVDRDTEVFF	1
86	TRAV7-3	TRAJ22	CAVSRASSGSWQLIF	TRBV5	TRBD2	TRBJ2-7	CASSQEGGLLYEQYF	1
87	TRAV7-3	TRAJ24	CAVRKTASLGKLQF	TRBV4	TRBD2	TRBJ2-2	CASSPGGAKDTGQLYF	1
88	TRAV7-4	TRAJ22	CAASSSGSWQLIF	TRBV20	None	TRBJ2-4	CGARGENTLYF	1
89	TRAV7D-2	TRAJ12	CAASPGTGGYKVVF	TRBV20	TRBD1	TRBJ2-1	CGARTGGRAEQFF	1
90	TRAV7D-4	TRAJ11	CAASEHNSGYNKLTF	TRBV13-1	TRBD1	TRBJ2-1	CASSGGQNYAEQFF	1
91	TRAV7D-4	TRAJ11	CAASEHNSGYNKLTF	TRBV13-1	TRBD1	TRBJ2-1	CASSPGQNYAEQFF	1
92	TRAV7D-5	TRAJ53	CAVDSGGSNYKLTF	TRBV26	TRBD1	TRBJ1-1	CASRRQPNTEVFF	1
93	TRAV7N-6	TRAJ40	CAVKNTGNYKYVF	TRBV20	TRBD1	TRBJ1-4	CGARGGQGGERLFF	1
94	TRAV8D-1	TRAJ49	CATDPARYQNFYF	TRBV3	TRBD1	TRBJ1-2	CASSSTGNSDYTF	1
95	TRAV8D-2	TRAJ16	CATTSSGQKLVF	TRBV31	TRBD1	TRBJ2-2	CAWSPGQANTGQLYF	1
96	TRAV8N-2	TRAJ13	CATAINSGTYQRF	TRBV13-3	TRBD1	TRBJ1-4	CASSDQGANERLFF	1
97	TRAV9-1	TRAJ22	CAVRGSSGSWQLIF	TRBV5	None	TRBJ2-5	CASSQGFNQDTQYF	1
98	TRAV9-1	TRAJ22	CAVRSSSGSWQLIF	TRBV13-1	TRBD2	TRBJ2-5	CASSPDWGGLNQDTQYF	1
99	TRAV9-1	TRAJ27	CAVSAWTNTGKLTF	TRBV31	TRBD2	TRBJ2-7	CAWSLMGTGGYEQYF	1
100	TRAV9-1	TRAJ31	CAVSAWSNNRIFF	TRBV4	TRBD1	TRBJ2-7	CASSYPRAGEQYF	1
101	TRAV9-1	TRAJ31	CAVSAWTNNRIFF	TRBV4	TRBD2	TRBJ2-2	CASSYGTGGTNTGQLYF	1
102	TRAV9-1	TRAJ31	CAVSAYSNNRIFF	TRBV4	TRBD2	TRBJ2-2	CASRGWGYTGQLYF	1
103	TRAV9-1	TRAJ32	CAVSAGGSSGNKLIF	TRBV31	None	TRBJ2-7	CAWSSGSSYEQYF	1
104	TRAV9-1	TRAJ32	CAVSAWGSSGNKLIF	TRBV19	None	TRBJ2-2	CASSIVGANTGQLYF	1
105	TRAV9-1	TRAJ42	CAVSARGSNAKLTF	TRBV19	TRBD1	TRBJ1-4	CASSPWDRGGDERLFF	1
106	TRAV9-1	TRAJ5	CAVSAWTQVVGQLTF	TRBV4	TRBD2	TRBJ2-1	CASSTLGGQTEQFF	1
107	TRAV9-1	TRAJ52	CAVSRNTGANTGKLTF	TRBV13-1	TRBD2	TRBJ2-7	CASTDWGGPYEQYF	1
108	TRAV9-1	TRAJ9	CAVTSNMGYKLTF	TRBV13-2	None	TRBJ1-1	CASGGLTEVFF	1
109	TRAV9-2	TRAJ15	CVLSGGGRALIF	TRBV5	TRBD1	TRBJ2-1	CASSQDPGQGNYAEQFF	1
110	TRAV9-2	TRAJ31	CVLSAGSNNRIFF	TRBV3	TRBD1	TRBJ2-7	CASSLVDRIEQYF	1
111	TRAV9-2	TRAJ31	CVLSAYSNNRIFF	TRBV2	TRBD1	TRBJ2-7	CASSHPWTGGDEQYF	1
112	TRAV9-2	TRAJ37	CVLSAAGNTGKLIF	TRBV20	None	TRBJ2-2	CGARNTGQLYF	1
113	TRAV9-2	TRAJ37	CVLSGTGNTGKLIF	TRBV3	None	TRBJ2-7	CASSLRPYEQYF	1
114	TRAV9-4	TRAJ31	CAVSAWSNNRIFF	TRBV20	TRBD1	TRBJ2-5	CGASRTGGQDTQYF	1
115	TRAV9-4	TRAJ56	CAVSATGGNNKLTF	TRBV3	TRBD1	TRBJ2-3	CASSPRGTETLYF	1
116	TRAV9D-1	TRAJ22	CAVRASSGSWQLIF	TRBV26	None	TRBJ2-5	CASSPGFNQDTQYF	1
117	TRAV9D-1	TRAJ23	CAVSAGYNQGKLIF	TRBV16	TRBD1	TRBJ2-3	CASSLAGGGAETLYF	1
118	TRAV9D-1	TRAJ39	CAVSGHAGAKLTF	TRBV4	None	TRBJ2-5	CASSDLRDTQYF	1
119	TRAV9D-1	TRAJ42	CAVSGGSNAKLTF	TRBV4	TRBD2	TRBJ2-1	CASSLPGLGNYAEQFF	1
120	TRAV9N-3	TRAJ2	CAVTRTGGLSGKLTF	TRBV31	TRBD1	TRBJ1-2	CAWSLGTGANSDYTF	1

## Sheet: combined dataset 1 and 2
TCR clonotype	Vα	Jα	CDR3α	Vβ	Dβ	Jβ	CDR3β	Number
1	TRAV9-1	TRAJ31	CAVSAWSNNRIFF	TRBV12-2	TRBD2	TRBJ2-3	CASSLRPGGAHSAETLYF	24
2	TRAV9-4	TRAJ31	CAVSAHSNNRIFF	TRBV31	None	TRBJ1-3	CAWSHSLSGNTLYF	24
3	TRAV12D-3	TRAJ13	CALRAGSGTYQRF	TRBV3	TRBD2	TRBJ2-7	CASSLAGTGVYEQYF	12
4	TRAV9-4	TRAJ31	CAVSAWSNNRIFF	TRBV19	TRBD2	TRBJ1-3	CASSIGGAAGNTLYF	12
5	TRAV7-1	TRAJ33	CAVSMKTNYQLIW	TRBV13-1	TRBD2	TRBJ2-7	CASSDPTGVYEQYF	11
6	TRAV12-2	TRAJ22	CALSGSSGSWQLIF	TRBV4	TRBD1	TRBJ2-7	CASSYPRAGEQYF	10
7	TRAV12-2	TRAJ47	CALSVYANKMIF	TRBV23	None	TRBJ2-4	CSSSQTTNQNTLYF	7
8	TRAV16N	TRAJ15	CAMREGGGGRALIF	TRBV15	TRBD1	TRBJ2-3	CASSWGRGAETLYF	7
9	TRAV12D-2	TRAJ15	CALTGQGGRALIF	TRBV20	None	TRBJ2-3	CGAFLLSAETLYF	5
10	TRAV12D-3	TRAJ23	CALMNYNQGKLIF	TRBV5	TRBD2	TRBJ2-1	CASSQVGTGGRAEQFF	5
11	TRAV13-1	TRAJ38	CALTSNVGDNSKLIW	TRBV19	TRBD2	TRBJ1-3	CASSMGGAAGNTLYF	5
12	TRAV4-4-DV10	TRAJ43	CAAEAGNNNAPRF	TRBV5	None	TRBJ1-1	CASSLIANTEVFF	5
13	TRAV12-2	TRAJ31	CALRGNNRIFF	TRBV31	None	TRBJ1-1	CAWSLDKNTEVFF	4
14	TRAV12D-2	TRAJ23	CALSHNQGKLIF	TRBV15	TRBD2	TRBJ2-1	CASSLGTGGYAEQFF	4
15	TRAV9-1	TRAJ31	CAVSAWSNNRIFF	TRBV4	TRBD2	TRBJ2-2	CASSYGTGGTNTGQLYF	4
16	TRAV9-4	TRAJ31	CAVSPHSNNRIFF	TRBV2	TRBD2	TRBJ2-7	CASSQEGLGGLGEQYF	4
17	TRAV9-4	TRAJ43	CAVSGSNNNAPRF	TRBV3	None	TRBJ2-7	CASSLLPRSSYEQYF	4
18	TRAV13D-1	TRAJ50	CALASSSFSKLVF	TRBV20	TRBD1	TRBJ1-4	CGARWGASNERLFF	3
19	TRAV6N-6	TRAJ13	CALRANSGTYQRF	TRBV20	None	TRBJ2-2	CGAANTGQLYF	3
20	TRAV7D-4	TRAJ23	CAASVTQNYNQGKLIF	TRBV20	TRBD2	TRBJ2-7	CGARGAGSYEQYF	3
21	TRAV9-1	TRAJ22	CAVRGSSGSWQLIF	TRBV5	None	TRBJ2-5	CASSQGFNQDTQYF	3
22	TRAV9-1	TRAJ32	CAVSAGGSSGNKLIF	TRBV31	TRBD2	TRBJ2-7	CAWSLVGLGGFEQYF	3
23	TRAV9-2	TRAJ31	CVLSAGNNRIFF	TRBV20	TRBD1	TRBJ2-2	CGASGPANTGQLYF	3
24	TRAV12D-2	TRAJ21	CALSGSNYNVLYF	TRBV3	TRBD2	TRBJ2-7	CASSLVLGSSYEQYF	2
25	TRAV12D-3	TRAJ22	CALSGSSGSWQLIF	TRBV5	TRBD2	TRBJ2-1	CASSQVGTGGRAEQFF	2
26	TRAV12D-3	TRAJ37	CALRRTGNTGKLIF	TRBV13-2	None	TRBJ2-4	CASGDSIQNTLYF	2
27	TRAV13-2	TRAJ50	CATSSSSFSKLVF	TRBV20	TRBD2	TRBJ1-4	CGAGGGASNERLFF	2
28	TRAV3-1	TRAJ12	CAVRGTGGYKVVF	TRBV3	TRBD1	TRBJ1-1	CASSLLDRDTEVFF	2
29	TRAV3-3	TRAJ42	CAVSGRRSNAKLTF	TRBV5	None	TRBJ1-1	CASSLIANTEVFF	2
30	TRAV4-4-DV10	TRAJ50	CAAASSSFSKLVF	TRBV20	TRBD2	TRBJ1-4	CGARRGASNERLFF	2
31	TRAV4N-4	TRAJ15	CAAYQGGRALIF	TRBV20	None	TRBJ1-3	CGAGTVSGNTLYF	2
32	TRAV6-4	TRAJ23	CALAKGNQGKLIF	TRBV23	TRBD2	TRBJ2-1	CSSSLGLGGRYAEQFF	2
33	TRAV6-6	TRAJ21	CALPSSNYNVLYF	TRBV13-1	TRBD2	TRBJ2-1	CASSVGTGGARNYAEQFF	2
34	TRAV7N-4	TRAJ31	CAVSPNSNNRIFF	TRBV13-2	TRBD2	TRBJ2-1	CASGGGLGARAEQFF	2
35	TRAV8D-2	TRAJ11	CATAGSGYNKLTF	TRBV13-2	TRBD1	TRBJ2-1	CASGDAGTGGRAEQFF	2
36	TRAV9-1	TRAJ22	CAVRASSGSWQLIF	TRBV26	None	TRBJ2-5	CASSPGFNQDTQYF	2
37	TRAV9-1	TRAJ22	CAVRASSGSWQLIF	TRBV26	TRBD1	TRBJ2-5	CASSPGFNQDTQYF	2
38	TRAV9-1	TRAJ43	CAVSAANNNAPRF	TRBV13-2	TRBD2	TRBJ2-7	CASGAGTGGYEQYF	2
39	TRAV9-4	TRAJ31	CAVSAWSNNRIFF	TRBV26	None	TRBJ1-6	CASSLTVYNSPLYF	2
40	TRAV9-4	TRAJ56	CAVSSTGGNNKLTF	TRBV3	TRBD2	TRBJ2-7	CASSLRGAGEQYF	2
41	TRAV9D-1	TRAJ31	CAVSAWSNNRIFF	TRBV4	TRBD2	TRBJ2-2	CASSQGTGGAPTGQLYF	2
42	TRAV10	TRAJ12	CAASITGGYKVVF	TRBV5	None	TRBJ2-5	CASSQGFNQDTQYF	1
43	TRAV10	TRAJ22	CAASGASGSWQLIF	TRBV31	TRBD2	TRBJ2-7	CAWSLDGTGGYEQYF	1
44	TRAV10	TRAJ30	CAANDTNAYKVIF	TRBV13-1	TRBD1	TRBJ2-1	CASSGGQNYAEQFF	1
45	TRAV10	TRAJ30	CAASITNAYKVIF	TRBV13-2	TRBD2	TRBJ2-7	CASGDPDWGEQYF	1
46	TRAV10	TRAJ31	CAASNSNNRIFF	TRBV3	TRBD2	TRBJ2-7	CASSIRDWGYEQYF	1
47	TRAV10	TRAJ37	CAASRAGNTGKLIF	TRBV15	None	TRBJ2-7	CASSLGREYEQYF	1
48	TRAV10N	TRAJ15	CAASRGGRALIF	TRBV31	TRBD1	TRBJ1-2	CAWGGQGNSDYTF	1
49	TRAV10N	TRAJ34	CAASINSNTNKVVF	TRBV3	None	TRBJ1-3	CASSLVDSGNTLYF	1
50	TRAV10N	TRAJ37	CAAGPGNTGKLIF	TRBV4	None	TRBJ2-7	CASSSYEQYF	1
51	TRAV10N	TRAJ5	CAASSAQVVGQLTF	TRBV13-3	TRBD1	TRBJ2-5	CASSDIGGAIQDTQYF	1
52	TRAV10N	TRAJ6	CAALSGGNYKPTF	TRBV26	TRBD2	TRBJ2-7	CASSLSGGSYEQYF	1
53	TRAV10N	TRAJ9	CAASSGNMGYKLTF	TRBV31	TRBD1	TRBJ2-5	CAWSLGAEDTQYF	1
54	TRAV12-2	TRAJ13	CALRAGSGTYQRF	TRBV2	TRBD1	TRBJ1-3	CASSQRGAGNTLYF	1
55	TRAV12-2	TRAJ23	CALRNYNQGKLIF	TRBV23	None	TRBJ2-4	CSSSQTTNQNTLYF	1
56	TRAV12-2	TRAJ26	CALRDYAQGLTF	TRBV20	None	TRBJ1-5	CGAGTVNNQAPLF	1
57	TRAV12-2	TRAJ31	CALRGNNRIFF	TRBV4	TRBD1	TRBJ2-7	CASSYPRAGEQYF	1
58	TRAV12-2	TRAJ31	CALRRNSNNRIFF	TRBV1	TRBD1	TRBJ2-2	CSADRQGPTGQLYF	1
59	TRAV12-2	TRAJ52	CALSRYTGANTGKLTF	TRBV19	TRBD2	TRBJ2-3	CASSIWGTLYF	1
60	TRAV12-2	TRAJ6	CALSGGGNYKPTF	TRBV26	TRBD1	TRBJ2-7	CASSLGQGGEQYF	1
61	TRAV12-3	TRAJ31	CALRRNSNNRIFF	TRBV19	TRBD2	TRBJ2-1	CASSPRGVGLNYAEQFF	1
62	TRAV12-3	TRAJ57	CAGNQGGSAKLIF	TRBV3	TRBD2	TRBJ2-7	CASSLVGKSYEQYF	1
63	TRAV12D-2	TRAJ13	CALRAGSGTYQRF	TRBV3	TRBD1	TRBJ2-2	CASSLVDRGPGQLYF	1
64	TRAV12D-2	TRAJ18	CALSPYRGSALGRLHF	TRBV19	TRBD2	TRBJ2-5	CASSTWGGNQDTQYF	1
65	TRAV12D-2	TRAJ18	CALSRGSALGRLHF	TRBV16	TRBD2	TRBJ2-7	CASSLLGYEQYF	1
66	TRAV12D-2	TRAJ21	CALMANYNVLYF	TRBV26	TRBD1	TRBJ2-4	CASSLGGRGNTLYF	1
67	TRAV12D-2	TRAJ27	CALSTNTGKLTF	TRBV20	TRBD1	TRBJ2-1	CGARTGKAEQFF	1
68	TRAV12D-2	TRAJ28	CALSDLPGTGSNRLTF	TRBV1	None	TRBJ2-2	CSADTGQLYF	1
69	TRAV12D-2	TRAJ47	CALSVYANKMIF	TRBV13-2	None	TRBJ1-3	CASGDRGSGNTLYF	1
70	TRAV12D-2	TRAJ6	CALSSTSGGNYKPTF	TRBV13-2	TRBD2	TRBJ2-4	CASGDASGGQNTLYF	1
71	TRAV12D-2	TRAJ7	CALSRYSNNRLTL	TRBV5	TRBD2	TRBJ2-7	CASSQDLGTGGYEQYF	1
72	TRAV12D-3	TRAJ13	CALRAGSGTYQRF	TRBV13-2	TRBD2	TRBJ2-7	CASGDPGLGGRGEQYF	1
73	TRAV12D-3	TRAJ22	CALASSGSWQLIF	TRBV13-2	TRBD2	TRBJ2-1	CASGDAGTGGRSEQFF	1
74	TRAV12D-3	TRAJ22	CALASSGSWQLIF	TRBV13-3	None	TRBJ1-4	CASSDTISNERLFF	1
75	TRAV12D-3	TRAJ23	CALKTYNQGKLIF	TRBV13-2	TRBD2	TRBJ2-1	CASGDVGTGGRAEQFF	1
76	TRAV12D-3	TRAJ23	CALMGYNQGKLIF	TRBV13-2	TRBD2	TRBJ2-7	CASGDPGLGGRGEQYF	1
77	TRAV12D-3	TRAJ23	CALRDYNQGKLIF	TRBV13-2	TRBD1	TRBJ2-1	CASGDAGTGGRAEQFF	1
78	TRAV12D-3	TRAJ23	CALRNYNQGKLIF	TRBV13-2	TRBD2	TRBJ2-1	CASGDAGTGGRSEQFF	1
79	TRAV12D-3	TRAJ32	CARNYGSSGNKLIF	TRBV15	TRBD2	TRBJ2-1	CASSLGLGGRYAEQFF	1
80	TRAV12D-3	TRAJ57	CALSERQGGSAKLIF	TRBV19	TRBD1	TRBJ1-5	CASSRDRGNQAPLF	1
81	TRAV12N-1	TRAJ13	CALRAGSGTYQRF	TRBV13-1	TRBD2	TRBJ2-5	CASSESWGANQDTQYF	1
82	TRAV12N-1	TRAJ53	CALKNSGGSNYKLTF	TRBV19	TRBD2	TRBJ2-5	CASSTWGGNQDTQYF	1
83	TRAV13-1	TRAJ15	CALERGGRALIF	TRBV5	TRBD2	TRBJ2-7	CASSQPGLGGYEQYF	1
84	TRAV13-1	TRAJ22	CALGASSGSWQLIF	TRBV13-2	TRBD2	TRBJ2-7	CASGDAGLGGREQYF	1
85	TRAV13-1	TRAJ48	CALERGGGNEKITF	TRBV17	TRBD1	TRBJ2-5	CASSRPGQGANTQYF	1
86	TRAV13-1	TRAJ49	CALERPTGYQNFYF	TRBV15	None	TRBJ2-7	CASSLMGYEQYF	1
87	TRAV13-2	TRAJ50	CAISSSSFSKLVF	TRBV20	TRBD1	TRBJ1-4	CGAGQGSSNERLFF	1
88	TRAV13-4-DV7	TRAJ37	CAMETGNTGKLIF	TRBV13-2	None	TRBJ2-4	CASGDSIQNTLYF	1
89	TRAV13D-1	TRAJ57	CAMEHQGGSAKLIF	TRBV3	TRBD1	TRBJ1-1	CASSFRDREVFF	1
90	TRAV13D-2	TRAJ23	CAPNYNQGKLIF	TRBV12-1	TRBD2	TRBJ2-5	CASSGTGGDTQYF	1
91	TRAV13D-2	TRAJ4	CANPGSFNKLTF	TRBV19	TRBD1	TRBJ2-2	CASSPGTIANTGQLYF	1
92	TRAV13N-3	TRAJ34	CALLSSNTNKVVF	TRBV13-2	TRBD1	TRBJ2-1	CASGGGTVYAEQFF	1
93	TRAV14-1	TRAJ39	CAAIYAGAKLTF	TRBV1	TRBD2	TRBJ2-5	CSGGGADTQYF	1
94	TRAV14-1	TRAJ52	CAASETGANTGKLTF	TRBV13-2	TRBD1	TRBJ1-4	CASGATGQFSNERLFF	1
95	TRAV14-2	TRAJ45	CAASTEGADRLTF	TRBV2	TRBD2	TRBJ1-2	CASSQFAGNSDYTF	1
96	TRAV14-2	TRAJ52	CAASGANTGKLTF	TRBV20	None	TRBJ2-1	CGARDTNYAEQFF	1
97	TRAV14-3	TRAJ39	CAGNNAGAKLTF	TRBV3	TRBD2	TRBJ2-5	CASSPLGDQDTQYF	1
98	TRAV14-3	TRAJ53	CAASAKSGGSNYKLTF	TRBV3	TRBD2	TRBJ2-1	CASSWTGANYAEQFF	1
99	TRAV14D-2	TRAJ26	CAASADAQGLTF	TRBV26	TRBD1	TRBJ1-1	CASSRDRETEVFF	1
100	TRAV14D-3-DV8	TRAJ18	CAASRDRGSALGRLHF	TRBV20	TRBD1	TRBJ2-7	CGAREGTRSYEQYF	1
101	TRAV14N-1	TRAJ17	CAARPNSAGNKLTF	TRBV13-3	TRBD1	TRBJ2-5	CASSDIGGAIQDTQYF	1
102	TRAV14N-1	TRAJ39	CAASAPNNAGAKLTF	TRBV13-3	TRBD1	TRBJ2-7	CASSDRTGDEQYF	1
103	TRAV14N-1	TRAJ53	CAASRSGGSNYKLTF	TRBV13-2	TRBD2	TRBJ2-7	CASGLRTGSYEQYF	1
104	TRAV14N-1	TRAJ9	CAASGNNMGYKLTF	TRBV12-1	None	TRBJ2-5	CASSLGVQDTQYF	1
105	TRAV14N-3	TRAJ12	CAAGTGGYKVVF	TRBV20	None	TRBJ2-5	CGARDNNQDTQYF	1
106	TRAV14N-3	TRAJ26	CAASYNYAQGLTF	TRBV26	TRBD1	TRBJ2-5	CASRDRGGNTQYF	1
107	TRAV14N-3	TRAJ40	CAASFNTGNYKYVF	TRBV4	None	TRBJ1-1	CASSYQANTEVFF	1
108	TRAV15-1-DV6-1	TRAJ37	CALWELGNTGKLIF	TRBV15	TRBD2	TRBJ2-5	CASSLGLGLEDTQYF	1
109	TRAV16	TRAJ44	CAMREGPGSGGKLTL	TRBV15	TRBD2	TRBJ2-4	CASSLLGNTLYF	1
110	TRAV16N	TRAJ15	CAMREGGGGRALIF	TRBV15	None	TRBJ2-7	CASSLGREYEQYF	1
111	TRAV16N	TRAJ15	CAMREGGGGRALIF	TRBV15	TRBD1	TRBJ1-1	CASSFTGINTEVFF	1
112	TRAV17	TRAJ49	CALGRYQNFYF	TRBV4	TRBD1	TRBJ2-1	CASSWDRGAEQFF	1
113	TRAV17	TRAJ52	CALEGLAGANTGKLTF	TRBV16	TRBD1	TRBJ2-2	CASSAGQGGTGQLYF	1
114	TRAV2	TRAJ15	CIVTDRRGGGRALIF	TRBV2	TRBD2	TRBJ2-1	CASSLGGNYAEQFF	1
115	TRAV21-DV12	TRAJ34	CILSSNTNKVVF	TRBV13-3	None	TRBJ2-1	CASSDFAEQFF	1
116	TRAV21-DV12	TRAJ57	CILRGLNQGGSAKLIF	TRBV3	TRBD2	TRBJ2-7	CASSPGGSSYEQYF	1
117	TRAV3-3	TRAJ44	CAVSVT	TRBV3	TRBD1	TRBJ2-5	CASSLVDRQDTQYF	1
118	TRAV3-3	TRAJ52	CAVSVGPGANTGKLTF	TRBV19	TRBD1	TRBJ1-5	CASSQTGGDNQAPLF	1
119	TRAV3D-3	TRAJ12	CAVSPGTGGYKVVF	TRBV13-2	None	TRBJ1-6	CASGEGNSPLYF	1
120	TRAV3D-3	TRAJ12	CAVSPGTGGYKVVF	TRBV20	None	TRBJ2-1	CGARDTNYAEQFF	1
121	TRAV3D-3	TRAJ30	CAVSEGDTNAYKVIF	TRBV2	TRBD2	TRBJ2-1	CASSQEPTGGAEQFF	1
122	TRAV3D-3	TRAJ33	CAVDSNYQLIW	TRBV3	TRBD2	TRBJ2-1	CASSLGLGVYAEQFF	1
123	TRAV3D-3	TRAJ5	CAVSTPGTQVVGQLTF	TRBV20	None	TRBJ1-4	CGARDRISNERLFF	1
124	TRAV3D-3	TRAJ5	CAVSTPGTQVVGQLTF	TRBV20	None	TRBJ2-2	CGATNTGQLYF	1
125	TRAV3D-3	TRAJ5	CAVSTPGTQVVGQLTF	TRBV20	TRBD1	TRBJ2-7	CGAREGTRSYEQYF	1
126	TRAV3N-3	TRAJ22	CAVKSSGSWQLIF	TRBV16	TRBD1	TRBJ2-1	CASSLVQGAVAEQFF	1
127	TRAV4-2	TRAJ17	CAIVNSAGNKLTF	TRBV13-2	TRBD1	TRBJ1-4	CASGATGQFSNERLFF	1
128	TRAV4-4-DV10	TRAJ12	CAAEAGGGYKVVF	TRBV1	TRBD2	TRBJ2-7	CSAEGLGVGEQYF	1
129	TRAV4-4-DV10	TRAJ16	CAAEPSSGQKLVF	TRBV13-3	TRBD2	TRBJ2-3	CASSDRLDSAETLYF	1
130	TRAV4-4-DV10	TRAJ33	CAAEAMDSNYQLIW	TRBV19	TRBD1	TRBJ1-5	CASSQTGGDNQAPLF	1
131	TRAV4-4-DV10	TRAJ37	CAAEGAGNTGKLIF	TRBV13-2	TRBD2	TRBJ2-3	CASGGLGSSAETLYF	1
132	TRAV4-4-DV10	TRAJ39	CAADSNNNAGAKLTF	TRBV16	None	TRBJ1-3	CASSLENSGNTLYF	1
133	TRAV4-4-DV10	TRAJ45	CAPNTEGADRLTF	TRBV13-2	TRBD2	TRBJ2-3	CASGGLGDWGGAETLYF	1
134	TRAV4-4-DV10	TRAJ50	CAAEIASSSFSKLVF	TRBV14	TRBD2	TRBJ2-3	CASSFWGGPSAETLYF	1
135	TRAV4N-4	TRAJ11	CAAEPDSGYNKLTF	TRBV26	None	TRBJ2-5	CASSLGFNQDTQYF	1
136	TRAV4N-4	TRAJ21	CAAEAVSNYNVLYF	TRBV13-1	TRBD2	TRBJ2-3	CASSDADWGGSAETLYF	1
137	TRAV4N-4	TRAJ33	CAAEAMDSNYQLIW	TRBV19	TRBD1	TRBJ2-1	CASSIRGNYAEQFF	1
138	TRAV4N-4	TRAJ37	CAAEGTGNTGKLIF	TRBV13-2	TRBD2	TRBJ2-3	CASGGLGSSAETLYF	1
139	TRAV4N-4	TRAJ44	CAAEAGGSGGKLTL	TRBV2	TRBD1	TRBJ2-7	CASSHPWTGGDEQYF	1
140	TRAV4N-4	TRAJ9	CAAETSSGNMGYKLTF	TRBV13-3	TRBD1	TRBJ2-5	CASSERGDTQYF	1
141	TRAV5-1	TRAJ22	CSGASSGSWQLIF	TRBV3	TRBD2	TRBJ2-7	CASSLAGTGVYEQYF	1
142	TRAV5-1	TRAJ7	CSASPDYSNNRLTL	TRBV13-2	TRBD1	TRBJ1-6	CASGVGTGTYNSPLYF	1
143	TRAV5-4	TRAJ30	CAASRGTNAYKVIF	TRBV13-2	TRBD2	TRBJ2-7	CASGVGLGGVEQYF	1
144	TRAV5-4	TRAJ34	CAASGGSSNTNKVVF	TRBV3	None	TRBJ2-2	CASSSLNTGQLYF	1
145	TRAV5-4	TRAJ40	CAASGGVGGNYKYVF	TRBV20	None	TRBJ2-5	CGARDNNQDTQYF	1
146	TRAV5-4	TRAJ43	CAAKNNNNAPRF	TRBV13-3	TRBD2	TRBJ2-7	CASSDEGGGSSYEQYF	1
147	TRAV5-4	TRAJ48	CAARNYGNEKITF	TRBV1	None	TRBJ1-3	CSAGFSGNTLYF	1
148	TRAV5-4	TRAJ49	CAASKSYQNFYF	TRBV20	None	TRBJ2-5	CGARDNNQDTQYF	1
149	TRAV5-4	TRAJ57	CAASKGQGGSAKLIF	TRBV13-1	TRBD1	TRBJ2-1	CASSGDRGYAEQFF	1
150	TRAV5N-4	TRAJ15	CAANYQGGRALIF	TRBV16	TRBD1	TRBJ2-5	CASSLRVQDTQYF	1
151	TRAV5N-4	TRAJ18	CAAGGSALGRLHF	TRBV13-1	TRBD1	TRBJ2-5	CASSGGQGVQDTQYF	1
152	TRAV5N-4	TRAJ22	CAASETSGSWQLIF	TRBV19	None	TRBJ2-1	CASKDKYAEQFF	1
153	TRAV5N-4	TRAJ30	CAASEDTNAYKVIF	TRBV13-2	TRBD1	TRBJ2-5	CASGDAGTGDTQYF	1
154	TRAV5N-4	TRAJ31	CAASAHRIFF	TRBV4	TRBD2	TRBJ2-1	CASSVGLGNYAEQFF	1
155	TRAV6-2	TRAJ40	CVLGETGNYKYVF	TRBV5	TRBD1	TRBJ2-4	CASSQEGQGQNTLYF	1
156	TRAV6-2	TRAJ6	CVLASSGGNYKPTF	TRBV13-2	TRBD1	TRBJ1-3	CASGGTGAGNTLYF	1
157	TRAV6-3	TRAJ31	CAMRDTNNRIFF	TRBV5	None	TRBJ2-5	CASSQGWNQDTQYF	1
158	TRAV6-3	TRAJ7	CAMRGLQQQQTYF	TRBV19	TRBD2	TRBJ2-3	CASNRDWVSETLYF	1
159	TRAV6-5	TRAJ24	CAVSAWTASLGKLQF	TRBV19	TRBD2	TRBJ2-5	CASSTWGGNQDTQYF	1
160	TRAV6-5	TRAJ40	CALSSLNTGNYKYVF	TRBV13-2	TRBD2	TRBJ2-1	CASGDAGTGGRSEQFF	1
161	TRAV6-6	TRAJ18	CALARGSALGRLHF	TRBV1	TRBD1	TRBJ1-1	CSGGQGGDTEVFF	1
162	TRAV6-6	TRAJ21	CALGEANYNVLYF	TRBV13-3	TRBD1	TRBJ1-3	CASSGTGGPGNTLYF	1
163	TRAV6-6	TRAJ26	CALGDGNYAQGLTF	TRBV13-2	TRBD1	TRBJ2-7	CASVWDRSSYEQYF	1
164	TRAV6-6	TRAJ31	CALGDMGSNNRIFF	TRBV13-2	TRBD2	TRBJ2-1	CASGGGLGARAEQFF	1
165	TRAV6-6	TRAJ49	CAPNTGYQNFYF	TRBV4	None	TRBJ2-5	CASSPVNQDTQYF	1
166	TRAV6-7-DV9	TRAJ21	CALGVSNYNVLYF	TRBV5	TRBD2	TRBJ2-1	CASSQDWGGAAEQFF	1
167	TRAV6-7-DV9	TRAJ27	CALGDLNTNTGKLTF	TRBV13-3	TRBD1	TRBJ1-3	CASSPGQGAGNTLYF	1
168	TRAV6-7-DV9	TRAJ30	CALGEANAYKVIF	TRBV5	TRBD2	TRBJ1-5	CASSPPGAQAPLF	1
169	TRAV6-7-DV9	TRAJ30	CALSVFDTNAYKVIF	TRBV13-2	TRBD2	TRBJ2-1	CASGSGGVYAEQFF	1
170	TRAV6-7-DV9	TRAJ40	CALAPNTGNYKYVF	TRBV2	TRBD1	TRBJ1-5	CASSQGGQQAPLF	1
171	TRAV6-7-DV9	TRAJ40	CALSDRGGNYKYVF	TRBV12-2	TRBD2	TRBJ2-7	CASSLGTGGSEQYF	1
172	TRAV6D-3	TRAJ6	CAMSDSGGNYKPTF	TRBV31	None	TRBJ1-2	CAWSLTSANSDYTF	1
173	TRAV6N-5	TRAJ21	CALGYNVLYF	TRBV4	TRBD1	TRBJ2-2	CASSYTGGNTGQLYF	1
174	TRAV6N-5	TRAJ39	CALGDRAGAKLTF	TRBV2	TRBD2	TRBJ2-7	CASSQDLGLGGLEQYF	1
175	TRAV6N-6	TRAJ13	CALRANSGTYQRF	TRBV20	None	TRBJ2-2	CGGANTGQLYF	1
176	TRAV6N-6	TRAJ23	CALGDYNQGKLIF	TRBV13-3	TRBD2	TRBJ2-1	CASSELGGDYAEQFF	1
177	TRAV6N-6	TRAJ49	CALSDPRYQNFYF	TRBV31	TRBD2	TRBJ2-7	CAWSLVGGYEQYF	1
178	TRAV7-1	TRAJ23	CAAPMNYNQGKLIF	TRBV13-1	None	TRBJ2-3	CASSDAQSAETLYF	1
179	TRAV7-3	TRAJ12	CAVRGTGGYKVVF	TRBV3	TRBD1	TRBJ1-1	CASSLVDRDTEVFF	1
180	TRAV7-3	TRAJ22	CAVSRASSGSWQLIF	TRBV5	TRBD2	TRBJ2-7	CASSQEGGLLYEQYF	1
181	TRAV7-3	TRAJ23	CAVMNYNQGKLIF	TRBV3	TRBD1	TRBJ1-1	CASSLRANTEVFF	1
182	TRAV7-3	TRAJ24	CAVRKTASLGKLQF	TRBV4	TRBD2	TRBJ2-2	CASSPGGAKDTGQLYF	1
183	TRAV7-4	TRAJ22	CAASSSGSWQLIF	TRBV20	None	TRBJ2-4	CGARGENTLYF	1
184	TRAV7-4	TRAJ30	CAASDTNAYKVIF	TRBV2	TRBD1	TRBJ1-2	CASSHRDSDYTF	1
185	TRAV7-4	TRAJ31	CAASSDNRIFF	TRBV20	TRBD2	TRBJ2-7	CGARDWGSYEQYF	1
186	TRAV7D-2	TRAJ12	CAASPGTGGYKVVF	TRBV20	TRBD1	TRBJ2-1	CGARTGGRAEQFF	1
187	TRAV7D-2	TRAJ17	CAASMTNSAGNKLTF	TRBV20	None	TRBJ2-7	CGAGGGYEQYF	1
188	TRAV7D-2	TRAJ37	CAASKTGNTGKLIF	TRBV2	None	TRBJ1-1	CASSQEGVTEVFF	1
189	TRAV7D-3	TRAJ9	CACNMGYKLTF	TRBV15	TRBD1	TRBJ1-1	CASSLGQGNTEVFF	1
190	TRAV7D-3	TRAJ9	CACNMGYKLTF	TRBV3	TRBD1	TRBJ2-5	CASSLVDRQDTQYF	1
191	TRAV7D-4	TRAJ11	CAASEHNSGYNKLTF	TRBV13-1	TRBD1	TRBJ2-1	CASSGGQNYAEQFF	1
192	TRAV7D-4	TRAJ11	CAASEHNSGYNKLTF	TRBV13-1	TRBD1	TRBJ2-1	CASSPGQNYAEQFF	1
193	TRAV7D-5	TRAJ53	CAVDSGGSNYKLTF	TRBV26	TRBD1	TRBJ1-1	CASRRQPNTEVFF	1
194	TRAV7N-6	TRAJ17	CAALTNSAGNKLTF	TRBV2	TRBD2	TRBJ2-7	CASSQEGLGGLGEQYF	1
195	TRAV7N-6	TRAJ40	CAVKNTGNYKYVF	TRBV20	TRBD1	TRBJ1-4	CGARGGQGGERLFF	1
196	TRAV8-1	TRAJ16	CATAATSSGQKLVF	TRBV1	TRBD1	TRBJ1-2	CSAGTTNSDYTF	1
197	TRAV8-1	TRAJ22	CATASSGSWQLIF	TRBV2	None	TRBJ1-3	CASSQEGGNTLYF	1
198	TRAV8-1	TRAJ50	CATASSFSKLVF	TRBV31	TRBD2	TRBJ2-7	CAWSPGTGEYEQYF	1
199	TRAV8D-1	TRAJ38	CAPNVGDNSKLIW	TRBV19	None	TRBJ2-5	CASSIRQQDTQYF	1
200	TRAV8D-1	TRAJ49	CATDPARYQNFYF	TRBV3	TRBD1	TRBJ1-2	CASSSTGNSDYTF	1
201	TRAV8D-2	TRAJ16	CATTSSGQKLVF	TRBV31	TRBD1	TRBJ2-2	CAWSPGQANTGQLYF	1
202	TRAV8N-2	TRAJ13	CATAINSGTYQRF	TRBV13-3	TRBD1	TRBJ1-4	CASSDQGANERLFF	1
203	TRAV9-1	TRAJ12	CAVSAWTGGYKVVF	TRBV3	TRBD1	TRBJ2-4	CASSFTGKGQNTLYF	1
204	TRAV9-1	TRAJ12	CAVSPGGYKVVF	TRBV13-2	TRBD2	TRBJ2-3	CASGDVPGGSAETLYF	1
205	TRAV9-1	TRAJ22	CAVRASSGSWQLIF	TRBV5	None	TRBJ2-5	CASSQGWNQDTQYF	1
206	TRAV9-1	TRAJ22	CAVRSSSGSWQLIF	TRBV13-1	TRBD2	TRBJ2-5	CASSPDWGGLNQDTQYF	1
207	TRAV9-1	TRAJ24	CAVSAWTASLGKLQF	TRBV19	TRBD1	TRBJ1-1	CASSPGTGSTEVFF	1
208	TRAV9-1	TRAJ27	CAVSAWTNTGKLTF	TRBV31	TRBD2	TRBJ2-7	CAWSLMGTGGYEQYF	1
209	TRAV9-1	TRAJ31	CAVSAHNNRIFF	TRBV15	TRBD2	TRBJ2-3	CASSLLGSSAETLYF	1
210	TRAV9-1	TRAJ31	CAVSAWSNNRIFF	TRBV4	TRBD1	TRBJ2-7	CASSYPRAGEQYF	1
211	TRAV9-1	TRAJ31	CAVSAWTNNRIFF	TRBV4	TRBD2	TRBJ2-2	CASSYGTGGTNTGQLYF	1
212	TRAV9-1	TRAJ31	CAVSAYSNNRIFF	TRBV4	TRBD2	TRBJ2-2	CASRGWGYTGQLYF	1
213	TRAV9-1	TRAJ31	CAVSPNSNNRIFF	TRBV5	TRBD1	TRBJ2-5	CASSQGNSQDTQYF	1
214	TRAV9-1	TRAJ32	CAVSAGGSSGNKLIF	TRBV31	None	TRBJ2-7	CAWSSGSSYEQYF	1
215	TRAV9-1	TRAJ32	CAVSAWGSSGNKLIF	TRBV19	None	TRBJ2-2	CASSIVGANTGQLYF	1
216	TRAV9-1	TRAJ34	CAVSAVNTNKVVF	TRBV4	None	TRBJ2-5	CASSPVNQDTQYF	1
217	TRAV9-1	TRAJ34	CAVSVSNTNKVVF	TRBV3	TRBD1	TRBJ1-1	CASSLRANTEVFF	1
218	TRAV9-1	TRAJ42	CAVSARGSNAKLTF	TRBV19	TRBD1	TRBJ1-4	CASSPWDRGGDERLFF	1
219	TRAV9-1	TRAJ44	CAVFT	TRBV3	TRBD1	TRBJ2-4	CASSLTGGSSQNTLYF	1
220	TRAV9-1	TRAJ49	CAVSATGYQNFYF	TRBV13-2	TRBD1	TRBJ1-4	CASGDAWTISNERLFF	1
221	TRAV9-1	TRAJ5	CAVSAWTQVVGQLTF	TRBV4	TRBD2	TRBJ2-1	CASSTLGGQTEQFF	1
222	TRAV9-1	TRAJ50	CAVSAISSSFSKLVF	TRBV1	TRBD2	TRBJ2-7	CSAEGLGVGEQYF	1
223	TRAV9-1	TRAJ52	CAVSRNTGANTGKLTF	TRBV13-1	TRBD2	TRBJ2-7	CASTDWGGPYEQYF	1
224	TRAV9-1	TRAJ9	CAVTSNMGYKLTF	TRBV13-2	None	TRBJ1-1	CASGGLTEVFF	1
225	TRAV9-2	TRAJ13	CVLNANSGTYQRF	TRBV13-1	None	TRBJ2-5	CASSDNNQDTQYF	1
226	TRAV9-2	TRAJ15	CVLSGGGRALIF	TRBV5	TRBD1	TRBJ2-1	CASSQDPGQGNYAEQFF	1
227	TRAV9-2	TRAJ31	CAVSPHSNNRIFF	TRBV5	None	TRBJ2-5	CASSQGFNQDTQYF	1
228	TRAV9-2	TRAJ31	CVLSAGSNNRIFF	TRBV3	TRBD1	TRBJ2-7	CASSLVDRIEQYF	1
229	TRAV9-2	TRAJ31	CVLSAYSNNRIFF	TRBV2	TRBD1	TRBJ2-7	CASSHPWTGGDEQYF	1
230	TRAV9-2	TRAJ33	CVLSAYSNYQLIW	TRBV15	TRBD1	TRBJ2-3	CASSWGRGAETLYF	1
231	TRAV9-2	TRAJ34	CAVSVSNTNKVVF	TRBV3	TRBD1	TRBJ1-1	CASSLRANTEVFF	1
232	TRAV9-2	TRAJ35	CVLSPGFASALTF	TRBV5	TRBD2	TRBJ2-7	CASSQEVWGGYEQYF	1
233	TRAV9-2	TRAJ37	CVLSAAGNTGKLIF	TRBV20	None	TRBJ2-2	CGARNTGQLYF	1
234	TRAV9-2	TRAJ37	CVLSGTGNTGKLIF	TRBV3	None	TRBJ2-7	CASSLRPYEQYF	1
235	TRAV9-4	TRAJ31	CAVSAHSNNRIFF	TRBV5	TRBD2	TRBJ2-5	CASSQPGLGGDTQYF	1
236	TRAV9-4	TRAJ31	CAVSAHSNNRIFF	TRBV5	TRBD2	TRBJ2-7	CASSLAGTGVYEQYF	1
237	TRAV9-4	TRAJ31	CAVSAWSNNRIFF	TRBV20	TRBD1	TRBJ2-5	CGASRTGGQDTQYF	1
238	TRAV9-4	TRAJ31	CAVSPHSNNRIFF	TRBV4	TRBD2	TRBJ2-7	CASSFDWGGYEQYF	1
239	TRAV9-4	TRAJ33	CVLSAYSNYQLIW	TRBV16	None	TRBJ2-3	CASSSGTAETLYF	1
240	TRAV9-4	TRAJ37	CAVSRPTGNTGKLIF	TRBV1	TRBD2	TRBJ2-2	CSKMGGGNTGQLYF	1
241	TRAV9-4	TRAJ56	CAVAGTGGNNKLTF	TRBV20	TRBD1	TRBJ2-5	CGARDTGTNTQYF	1
242	TRAV9-4	TRAJ56	CAVSATGGNNKLTF	TRBV3	TRBD1	TRBJ2-3	CASSPRGTETLYF	1
243	TRAV9-4	TRAJ56	CAVSGTGGNNKLTF	TRBV3	TRBD1	TRBJ2-7	CASSQRAYEQYF	1
244	TRAV9D-1	TRAJ22	CAVRASSGSWQLIF	TRBV26	None	TRBJ2-5	CASSPGFNQDTQYF	1
245	TRAV9D-1	TRAJ23	CAVSAGYNQGKLIF	TRBV16	TRBD1	TRBJ2-3	CASSLAGGGAETLYF	1
246	TRAV9D-1	TRAJ34	CAVSKAPNTNKVVF	TRBV13-2	None	TRBJ2-4	CASGPSLYF	1
247	TRAV9D-1	TRAJ34	CAVSKAPNTNKVVF	TRBV13-2	TRBD1	TRBJ1-4	CASGATGQFSNERLFF	1
248	TRAV9D-1	TRAJ34	CAVSKAPNTNKVVF	TRBV13-2	TRBD2	TRBJ2-7	CASGDPGLGGRGEQYF	1
249	TRAV9D-1	TRAJ39	CAVSGHAGAKLTF	TRBV4	None	TRBJ2-5	CASSDLRDTQYF	1
250	TRAV9D-1	TRAJ42	CAVSGGSNAKLTF	TRBV15	TRBD2	TRBJ2-1	CASSFTGNYAEQFF	1
251	TRAV9D-1	TRAJ42	CAVSGGSNAKLTF	TRBV4	TRBD2	TRBJ2-1	CASSLPGLGNYAEQFF	1
252	TRAV9N-2	TRAJ12	CVLRTGGYKVVF	TRBV13-2	TRBD1	TRBJ1-6	CASGVGTGTYNSPLYF	1
253	TRAV9N-3	TRAJ2	CAVTRTGGLSGKLTF	TRBV31	TRBD1	TRBJ1-2	CAWSLGTGANSDYTF	1
254	TRAV9N-3	TRAJ50	CALASSSFSKLVF	TRBV3	None	TRBJ1-3	CASSLVDSGNTLYF	1
255	TRAV9N-4	TRAJ23	CAFMNYNQGKLIF	TRBV29	None	TRBJ2-1	CASSLYDAEQFF	1
256	TRAV9N-4	TRAJ31	CALSMGNNRIFF	TRBV2	TRBD2	TRBJ2-7	CASSQEGLGGLGEQYF	1

## Sheet: no uveitis
TCR clonotype	Vα	Jα	CDR3α	Vβ	Dβ	Jβ	CDR3β	Number
1	TRAV9N-4	TRAJ12	CALSMSGTGGYKVVF	TRBV31	None	TRBJ1-6	CAWSLLSYNSPLYF	17
2	TRAV9-2	TRAJ31	CVLSAGNNRIFF	TRBV20	TRBD2	TRBJ2-2	CGAHWGSNTGQLYF	7
3	TRAV12D-3	TRAJ23	CALRNYNQGKLIF	TRBV13-2	TRBD2	TRBJ1-6	CASGDAGRGGRSPLYF	4
4	TRAV9-2	TRAJ44	CVLST	TRBV12-1	TRBD2	TRBJ2-4	CASSLWGTSQNTLYF	4
5	TRAV3D-3	TRAJ21	CAVRSNYNVLYF	TRBV13-2	TRBD2	TRBJ2-4	CASGDGAGGFSQNTLYF	3
6	TRAV4-4-DV10	TRAJ50	CAAASSSFSKLVF	TRBV20	TRBD2	TRBJ1-4	CGARRGASNERLFF	3
7	TRAV9-4	TRAJ31	CAVSAHSNNRIFF	TRBV4	TRBD2	TRBJ2-1	CASTRTVYNYAEQFF	3
8	TRAV12-2	TRAJ35	CALTGFASALTF	TRBV16	TRBD2	TRBJ2-7	CASSLLGEQYF	2
9	TRAV13D-2	TRAJ34	CAPSSNTNKVVF	TRBV13-2	TRBD2	TRBJ2-4	CASGDWGGAQNTLYF	2
10	TRAV13N-4	TRAJ22	CAMAVSSGSWQLIF	TRBV13-3	TRBD1	TRBJ1-3	CASSAQGGNTLYF	2
11	TRAV14N-1	TRAJ52	CAAIGANTGKLTF	TRBV3	TRBD1	TRBJ2-2	CASSSQGDTGQLYF	2
12	TRAV4D-3	TRAJ42	CAAEAGGSNAKLTF	TRBV29	None	TRBJ2-3	CASSTETLYF	2
13	TRAV8D-2	TRAJ27	CATGPNTGKLTF	TRBV13-2	None	TRBJ1-1	CASGDAANTEVFF	2
14	TRAV9-1	TRAJ23	CAVSARYNQGKLIF	TRBV3	TRBD2	TRBJ2-7	CASSFGGVTYEQYF	2
15	TRAV9N-4	TRAJ12	CALSMSGTGGYKVVF	TRBV31	TRBD2	TRBJ2-1	CAWDWGNYAEQFF	2
16	TRAV1	TRAJ15	CAVRFYQGGRALIF	TRBV26	TRBD2	TRBJ2-3	CASSSGLGAETLYF	1
17	TRAV10	TRAJ15	CAASRFQGGRALIF	TRBV16	TRBD1	TRBJ2-4	CASSGDSQNTLYF	1
18	TRAV10	TRAJ22	CAAISSGSWQLIF	TRBV19	TRBD2	TRBJ2-2	CASSPTGGDTGQLYF	1
19	TRAV10	TRAJ31	CAASISGNNRIFF	TRBV20	TRBD1	TRBJ2-1	CGARGQGWAEQFF	1
20	TRAV10	TRAJ39	CAASSNNAGAKLTF	TRBV13-2	TRBD1	TRBJ1-5	CASGDRQGEAPLF	1
21	TRAV10D	TRAJ48	CAASTGNEKITF	TRBV16	TRBD1	TRBJ2-1	CASSLGTNAEQFF	1
22	TRAV10N	TRAJ2	CAALNTGGLSGKLTF	TRBV13-3	TRBD1	TRBJ1-4	CASKQGASNERLFF	1
23	TRAV10N	TRAJ23	CAATNYNQGKLIF	TRBV31	TRBD2	TRBJ2-1	CAWSLGGDAEQFF	1
24	TRAV11	TRAJ38	CVVGARVGDNSKLIW	TRBV20	TRBD2	TRBJ2-7	CGARDWGNYEQYF	1
25	TRAV12-1	TRAJ23	CALQGKLIF	TRBV1	None	TRBJ2-1	CSADLTDAEQFF	1
26	TRAV12-1	TRAJ31	CALRNNRIFF	TRBV19	TRBD1	TRBJ1-4	CASSIYRESERLFF	1
27	TRAV12-1	TRAJ37	CARSTGNTGKLIF	TRBV23	TRBD2	TRBJ2-5	CSSSQAGGVQDTQYF	1
28	TRAV12-1	TRAJ42	CALSAPGGSNAKLTF	TRBV20	None	TRBJ2-5	CGARPQKQDTQYF	1
29	TRAV12-1	TRAJ7	CALSEGYSNNRLTL	TRBV31	TRBD2	TRBJ2-5	CAWSLFTGGQDTQYF	1
30	TRAV12-2	TRAJ13	CALSGNSGTYQRF	TRBV2	TRBD1	TRBJ2-7	CASSQEGGYEQYF	1
31	TRAV12-2	TRAJ31	CALSHSNNRIFF	TRBV3	TRBD2	TRBJ2-7	CASSLGTGGPLEQYF	1
32	TRAV12-2	TRAJ38	CALSHYNVGDNSKLIW	TRBV13-2	TRBD1	TRBJ1-2	CASGDGDNSDYTF	1
33	TRAV12-2	TRAJ42	CALSTGGSNAKLTF	TRBV19	TRBD2	TRBJ2-7	CASTPWGASSYEQYF	1
34	TRAV12-2	TRAJ44	CALSEGAGSGGKLTL	TRBV3	None	TRBJ2-7	CASSSGQSYEQYF	1
35	TRAV12-2	TRAJ47	CALRDYANKMIF	TRBV16	TRBD2	TRBJ2-5	CASSLEGGDTQYF	1
36	TRAV12-2	TRAJ49	CALSERGYQNFYF	TRBV1	None	TRBJ1-1	CSADRHTEVFF	1
37	TRAV12-2	TRAJ58	CALLQQGTGSKLSF	TRBV13-1	None	TRBJ2-7	CASSDSSYEQYF	1
38	TRAV12-3	TRAJ23	CAFNYNQGKLIF	TRBV13-1	TRBD1	TRBJ2-1	CASSDRDKIYAEQFF	1
39	TRAV12-3	TRAJ32	CALSDYGSSGNKLIF	TRBV2	None	TRBJ1-5	CASSQERNQAPLF	1
40	TRAV12-3	TRAJ33	CALSVDSNYQLIW	TRBV19	TRBD2	TRBJ2-7	CASSIWGDSYEQYF	1
41	TRAV12D-2	TRAJ12	CALRGGGYKVVF	TRBV2	TRBD1	TRBJ1-5	CASSQGQGKLDNQAPLF	1
42	TRAV12D-2	TRAJ15	CALSGQGGRALIF	TRBV13-2	TRBD2	TRBJ2-5	CASGAGTGINQDTQYF	1
43	TRAV12D-2	TRAJ15	CALSLYQGGRALIF	TRBV1	None	TRBJ2-5	CSTDNQDTQYF	1
44	TRAV12D-2	TRAJ17	CALNSAGNKLTF	TRBV5	TRBD2	TRBJ2-7	CASSQVGTGGYEQYF	1
45	TRAV12D-2	TRAJ18	CALSRGSALGRLHF	TRBV16	None	TRBJ2-7	CASSLLGYEQYF	1
46	TRAV12D-2	TRAJ23	CALRRNYNQGKLIF	TRBV26	TRBD1	TRBJ2-2	CASSPFRDTGQLYF	1
47	TRAV12D-2	TRAJ24	CALKRGTASLGKLQF	TRBV26	None	TRBJ1-2	CASSLARANSDYTF	1
48	TRAV12D-2	TRAJ32	CVLYGSSGNKLIF	TRBV26	TRBD2	TRBJ2-7	CASSPWGGSSYEQYF	1
49	TRAV12D-2	TRAJ4	CALRGGSFNKLTF	TRBV26	TRBD2	TRBJ2-7	CASSLGTGGVLYEQYF	1
50	TRAV12D-2	TRAJ6	CALSHYKPTF	TRBV15	None	TRBJ2-7	CASSLGDPSYEQYF	1
51	TRAV12D-3	TRAJ12	CALSARTGGYKVVF	TRBV3	TRBD1	TRBJ2-1	CASSWDANYAEQFF	1
52	TRAV12D-3	TRAJ28	CALSRPGTGSNRLTF	TRBV3	TRBD2	TRBJ2-5	CASSLTGGDTQYF	1
53	TRAV12D-3	TRAJ30	CALANAYKVIF	TRBV19	TRBD1	TRBJ1-6	CASSIGGQTYNSPLYF	1
54	TRAV12D-3	TRAJ31	CALRRNSNNRIFF	TRBV5	TRBD2	TRBJ2-4	CASSPRDWGGADTLYF	1
55	TRAV12D-3	TRAJ32	CALSAPYGSSGNKLIF	TRBV13-2	TRBD1	TRBJ1-1	CASGRDIANTEVFF	1
56	TRAV12D-3	TRAJ37	CALMTGNTGKLIF	TRBV4	TRBD2	TRBJ2-7	CASSSRLGGRDEQYF	1
57	TRAV12D-3	TRAJ40	CALSKTGNYKYVF	TRBV15	TRBD1	TRBJ2-1	CASSPQGGYAEQFF	1
58	TRAV12N-1	TRAJ11	CARDSGYNKLTF	TRBV3	TRBD1	TRBJ1-1	CASSLVDRNTEVFF	1
59	TRAV12N-1	TRAJ26	CALSDRRYAQGLTF	TRBV29	TRBD1	TRBJ2-7	CASRPTGSSYEQYF	1
60	TRAV13-1	TRAJ15	CALERSQGGRALIF	TRBV31	TRBD1	TRBJ1-1	CAWRPGNTEVFF	1
61	TRAV13-1	TRAJ15	CALERSQGGRALIF	TRBV31	TRBD2	TRBJ2-1	CAWDWGNYAEQFF	1
62	TRAV13-1	TRAJ27	CALDLNTNTGKLTF	TRBV3	TRBD1	TRBJ1-1	CASSRGQANTEVFF	1
63	TRAV13-1	TRAJ27	CALDTNTGKLTF	TRBV20	None	TRBJ2-3	CGASGQSAETLYF	1
64	TRAV13-1	TRAJ27	CALEQGTNTGKLTF	TRBV3	TRBD1	TRBJ2-2	CASSSQGDTGQLYF	1
65	TRAV13-1	TRAJ30	CAWSDTNAYKVIF	TRBV19	None	TRBJ1-3	CASTDSGNTLYF	1
66	TRAV13-1	TRAJ31	CALDNNRIFF	TRBV13-1	TRBD2	TRBJ2-1	CASSDWGDYAEQFF	1
67	TRAV13-1	TRAJ33	CALERGSNYQLIW	TRBV13-2	TRBD2	TRBJ2-5	CASGDGTGVQDTQYF	1
68	TRAV13-1	TRAJ37	CALALTGNTGKLIF	TRBV13-2	TRBD2	TRBJ2-4	CASGDWGGQNTLYF	1
69	TRAV13-1	TRAJ37	CALEQWTGNTGKLIF	TRBV13-1	TRBD2	TRBJ2-5	CASSDSGGAPDTQYF	1
70	TRAV13-1	TRAJ42	CALAYSGGSNAKLTF	TRBV5	TRBD2	TRBJ2-5	CASSLGGRNTQYF	1
71	TRAV13-1	TRAJ50	CALEGASSSFSKLVF	TRBV30	TRBD1	TRBJ2-5	CSSRRQGAGQDTQYF	1
72	TRAV13-1	TRAJ50	CAVASSSFSKLVF	TRBV20	TRBD2	TRBJ1-4	CGARWGAGNERLFF	1
73	TRAV13-2	TRAJ37	CAIGGGNTGKLIF	TRBV13-3	None	TRBJ2-5	CASSDAEQDTQYF	1
74	TRAV13-2	TRAJ57	CAMQNQGGSAKLIF	TRBV15	TRBD2	TRBJ2-3	CASSLSGGYETLYF	1
75	TRAV13-4-DV7	TRAJ6	CAPSTSGGNYKPTF	TRBV12-1	None	TRBJ1-2	CASSATDSDYTF	1
76	TRAV13D-1	TRAJ39	CACNNAGAKLTF	TRBV3	TRBD1	TRBJ2-3	CASRPGTGEETLYF	1
77	TRAV13D-2	TRAJ13	CAIENSGTYQRF	TRBV3	TRBD2	TRBJ2-3	CASSLVGGAAETLYF	1
78	TRAV13D-2	TRAJ23	CAIDRGYNQGKLIF	TRBV19	TRBD2	TRBJ2-7	CASSIVPTGGALEQYF	1
79	TRAV13D-2	TRAJ33	CAKHYSNYQLIW	TRBV26	None	TRBJ2-5	CASSLGVQDTQYF	1
80	TRAV13D-2	TRAJ34	CAPLANTNKVVF	TRBV13-2	TRBD2	TRBJ2-1	CASGDAGTGGRAEQFF	1
81	TRAV13D-2	TRAJ43	CAPIHNNNAPRF	TRBV15	TRBD1	TRBJ1-5	CASSSPGQGGENNQAPLF	1
82	TRAV13D-4	TRAJ4	CAMGAGSFNKLTF	TRBV19	None	TRBJ2-5	CASSRGDQDTQYF	1
83	TRAV13N-1	TRAJ12	CAMEPGTGGYKVVF	TRBV14	None	TRBJ1-1	CASSLGTTEVFF	1
84	TRAV13N-1	TRAJ18	CAMEGGSALGRLHF	TRBV13-3	TRBD1	TRBJ2-7	CASSDAGDYEQYF	1
85	TRAV13N-1	TRAJ27	CAMDTNTGKLTF	TRBV1	None	TRBJ2-3	CSADLMGSAETLYF	1
86	TRAV13N-1	TRAJ37	CGGAGNTGKLIF	TRBV29	TRBD1	TRBJ1-4	CASSLGAKRNERLFF	1
87	TRAV13N-1	TRAJ6	CAMSGGNYKPTF	TRBV31	TRBD1	TRBJ2-4	CAWSLGTENTLYF	1
88	TRAV13N-3	TRAJ30	CARDTNAYKVIF	TRBV15	TRBD1	TRBJ1-3	CASSLGGNGNTLYF	1
89	TRAV13N-3	TRAJ42	CAMEHGGSNAKLTF	TRBV20	TRBD2	TRBJ2-7	CGARDGGGSYEQYF	1
90	TRAV13N-4	TRAJ4	CAMEAGSFNKLTF	TRBV13-3	TRBD1	TRBJ2-5	CASSDVTGGQDTQYF	1
91	TRAV14-1	TRAJ12	CAASRGTGGYKVVF	TRBV3	TRBD1	TRBJ1-4	CASSLTGGGNERLFF	1
92	TRAV14-1	TRAJ15	CAASGQGGRALIF	TRBV26	TRBD1	TRBJ2-5	CASSLEGDTQYF	1
93	TRAV14-1	TRAJ17	CAASRSAGNKLTF	TRBV13-2	TRBD1	TRBJ2-4	CASGDWQGRNTLYF	1
94	TRAV14-1	TRAJ40	CAAALGAGNYKYVF	TRBV2	TRBD1	TRBJ1-3	CASSQGTNSGNTLYF	1
95	TRAV14-1	TRAJ45	CAADTEGADRLTF	TRBV20	TRBD2	TRBJ1-4	CGARRGASNERLFF	1
96	TRAV14-2	TRAJ26	CAASAWNNYAQGLTF	TRBV29	TRBD1	TRBJ2-5	CASSQGADQDTQYF	1
97	TRAV14-2	TRAJ31	CAAKSSNNRIFF	TRBV14	TRBD1	TRBJ2-7	CASTGVDEQYF	1
98	TRAV14-2	TRAJ34	CAAHSSNTNKVVF	TRBV5	TRBD1	TRBJ1-3	CASSPGTGVGNTLYF	1
99	TRAV14-2	TRAJ43	CAASAGNNNAPRF	TRBV15	TRBD2	TRBJ2-7	CASSLGLGVEQYF	1
100	TRAV14-2	TRAJ49	CAARGTGYQNFYF	TRBV23	TRBD2	TRBJ2-7	CSSSQSGGAREQYF	1
101	TRAV14-3	TRAJ42	CAANSGGSNAKLTF	TRBV23	TRBD1	TRBJ1-4	CSSSRQGTNERLFF	1
102	TRAV14-3	TRAJ50	CAASAKASSSFSKLVF	TRBV1	TRBD1	TRBJ1-6	CSARGSYNSPLYF	1
103	TRAV14D-2	TRAJ15	CAASARHQGGRALIF	TRBV13-2	TRBD2	TRBJ2-7	CASGDWGDEQYF	1
104	TRAV14D-2	TRAJ16	CAASGASSGQKLVF	TRBV26	TRBD1	TRBJ1-5	CASSPGTAQAPLF	1
105	TRAV14D-2	TRAJ18	CAASGRGSALGRLHF	TRBV13-3	TRBD2	TRBJ2-5	CASRPGTGQDTQYF	1
106	TRAV14D-2	TRAJ33	CAAGSNYQLIW	TRBV3	TRBD1	TRBJ2-2	CASSLEAQANTGQLYF	1
107	TRAV14D-2	TRAJ34	CAASTSNTNKVVF	TRBV26	TRBD1	TRBJ2-7	CASSLYRGGEQYF	1
108	TRAV14D-2	TRAJ39	CAASAGNNAGAKLTF	TRBV31	TRBD2	TRBJ2-5	CAWGVGTGAQDTQYF	1
109	TRAV14D-2	TRAJ52	CAASARANTGKLTF	TRBV13-3	TRBD1	TRBJ1-2	CASSDEAGGSSDYTF	1
110	TRAV14D-3-DV8	TRAJ40	CAASHTGNYKYVF	TRBV31	TRBD2	TRBJ2-5	CAWSSDWGQDTQYF	1
111	TRAV14D-3-DV8	TRAJ6	CAASAGNYKPTF	TRBV16	TRBD1	TRBJ1-4	CASSLVAGGGERLFF	1
112	TRAV14N-1	TRAJ37	CAANAGNTGKLIF	TRBV16	TRBD1	TRBJ2-2	CASSLEGANTGQLYF	1
113	TRAV14N-1	TRAJ37	CAPKGTGNTGKLIF	TRBV13-1	TRBD2	TRBJ2-4	CASSDAYWESQNTLYF	1
114	TRAV14N-1	TRAJ39	CAASRGNAGAKLTF	TRBV13-1	TRBD2	TRBJ2-2	CASSDAPGGATGQLYF	1
115	TRAV14N-1	TRAJ43	CAATTNNNNAPRF	TRBV3	TRBD1	TRBJ2-4	CASSPGTLYF	1
116	TRAV14N-1	TRAJ48	CAASRNYGNEKITF	TRBV13-1	TRBD1	TRBJ1-1	CASSDAGSNTEVFF	1
117	TRAV14N-1	TRAJ49	CAASPNTGYQNFYF	TRBV5	TRBD2	TRBJ2-4	CASSQEAGAQNTLYF	1
118	TRAV14N-1	TRAJ9	CAASMGYKLTF	TRBV13-2	TRBD1	TRBJ1-1	CASGDAAGGNTEVFF	1
119	TRAV14N-3	TRAJ15	CAASVQGGRALIF	TRBV2	None	TRBJ1-3	CASSQDRNSGNTLYF	1
120	TRAV14N-3	TRAJ16	CAARATSSGQKLVF	TRBV13-2	TRBD1	TRBJ1-6	CASGADSSYNSPLYF	1
121	TRAV14N-3	TRAJ18	CAASGGGSALGRLHF	TRBV19	TRBD2	TRBJ2-7	CASSIGTGGYEQYF	1
122	TRAV14N-3	TRAJ44	CAASVT	TRBV1	None	TRBJ1-1	CSAAANTEVFF	1
123	TRAV14N-3	TRAJ6	CAARGGNYKPTF	TRBV23	TRBD2	TRBJ2-3	CSSRGGLGGNSAETLYF	1
124	TRAV15D-1-DV6D-1	TRAJ4	CALWEPLSGSFNKLTF	TRBV12-2	TRBD2	TRBJ2-7	CASSRGGLEQYF	1
125	TRAV16	TRAJ43	CAMREGRNNNAPRF	TRBV2	TRBD2	TRBJ2-1	CASSQDWGYAEQFF	1
126	TRAV16D-DV11	TRAJ27	CAMREGTNTGKLTF	TRBV13-2	TRBD2	TRBJ1-4	CASGERGGPNERLFF	1
127	TRAV17	TRAJ15	CALGYQGGRALIF	TRBV3	TRBD1	TRBJ2-1	CASSLQGAEQFF	1
128	TRAV17	TRAJ35	CALVPGFASALTF	TRBV12-2	TRBD2	TRBJ2-5	CASSPGGAHQDTQYF	1
129	TRAV17	TRAJ37	CALITGNTGKLIF	TRBV19	TRBD1	TRBJ1-3	CASSSGTTGNTLYF	1
130	TRAV17	TRAJ42	CALSGGSNAKLTF	TRBV31	TRBD2	TRBJ2-1	CAWDWGNYAEQFF	1
131	TRAV17	TRAJ48	CALEGPYGNEKITF	TRBV31	None	TRBJ2-5	CAWSLVGNQDTQYF	1
132	TRAV17	TRAJ53	CALENSGGSNYKLTF	TRBV26	TRBD1	TRBJ1-1	CASSEGNTEVFF	1
133	TRAV17	TRAJ56	CALEGTGGNNKLTF	TRBV26	None	TRBJ1-4	CASMTNERLFF	1
134	TRAV19	TRAJ52	CAAGGDTGANTGKLTF	TRBV5	TRBD2	TRBJ2-5	CASSQVGVQDTQYF	1
135	TRAV19	TRAJ58	CAAGAQQGTGSKLSF	TRBV1	TRBD1	TRBJ2-4	CSAAQGGQNTLYF	1
136	TRAV21-DV12	TRAJ58	CILRAPQQGTGSKLSF	TRBV2	None	TRBJ1-6	CASSHNYNSPLYF	1
137	TRAV21-DV12	TRAJ58	CILREQGTGSKLSF	TRBV5	TRBD2	TRBJ2-7	CASSHSTGGAGEQYF	1
138	TRAV3-3	TRAJ37	CAVSGPGNTGKLIF	TRBV26	TRBD1	TRBJ1-2	CASSLGQGRGSDYTF	1
139	TRAV3-3	TRAJ40	CAVSDVNTGNYKYVF	TRBV29	TRBD1	TRBJ2-5	CASSLRQGGNQDTQYF	1
140	TRAV3-3	TRAJ52	CAVSANTGANTGKLTF	TRBV13-2	None	TRBJ1-2	CASGDPYSDYTF	1
141	TRAV3-3	TRAJ7	CAVASNNRLTL	TRBV13-2	TRBD1	TRBJ2-1	CASGDGDSYAEQFF	1
142	TRAV3-4	TRAJ37	CAVRAPLTGNTGKLIF	TRBV16	None	TRBJ2-4	CASSPSQNTLYF	1
143	TRAV3-4	TRAJ45	CAVSYTEGADRLTF	TRBV26	None	TRBJ2-5	CASSLGHQDTQYF	1
144	TRAV3D-3	TRAJ11	CAVPNSGYNKLTF	TRBV5	None	TRBJ2-4	CASSQDRSQNTLYF	1
145	TRAV3D-3	TRAJ21	CAVHQMSNYNVLYF	TRBV3	TRBD1	TRBJ1-1	CASSLEQGANTEVFF	1
146	TRAV3D-3	TRAJ21	CAVRSNYNVLYF	TRBV13-2	TRBD1	TRBJ1-3	CASGAGTGNGNTLYF	1
147	TRAV3D-3	TRAJ21	CAVRSNYNVLYF	TRBV13-2	TRBD2	TRBJ2-5	CASGAGTGINQDTQYF	1
148	TRAV3D-3	TRAJ24	CAVSATASLGKLQF	TRBV13-2	TRBD1	TRBJ1-1	CASGTANTEVFF	1
149	TRAV3D-3	TRAJ26	CAGGNNYAQGLTF	TRBV19	TRBD1	TRBJ1-3	CASSPRGSGNTLYF	1
150	TRAV3D-3	TRAJ4	CAVLLSGSFNKLTF	TRBV13-3	TRBD1	TRBJ1-4	CASKQGASNERLFF	1
151	TRAV3D-3	TRAJ43	CAVRYNNNAPRF	TRBV1	None	TRBJ1-1	CSAEGEVFF	1
152	TRAV3D-3	TRAJ48	CAVTYYGNEKITF	TRBV29	TRBD1	TRBJ2-5	CASSLEGNQDTQYF	1
153	TRAV3D-3	TRAJ7	CAVSAWYSNNRLTL	TRBV5	None	TRBJ2-7	CASSQDGDSYEQYF	1
154	TRAV4-2	TRAJ26	CAVESNYAQGLTF	TRBV12-1	TRBD1	TRBJ2-7	CASSGGGQYF	1
155	TRAV4-2	TRAJ34	CAVEANTNKVVF	TRBV29	TRBD1	TRBJ2-7	CASSLLGQGAREQYF	1
156	TRAV4-3	TRAJ22	CAAEASGSWQLIF	TRBV2	TRBD1	TRBJ1-4	CASSQVRGPNERLFF	1
157	TRAV4-3	TRAJ31	CAAEDNNRIFF	TRBV13-1	TRBD1	TRBJ2-1	CASSDRQGYYAEQFF	1
158	TRAV4-3	TRAJ42	CAAGGSNAKLTF	TRBV20	None	TRBJ2-5	CGARSNQDTQYF	1
159	TRAV4-3	TRAJ50	CAAEARGASSSFSKLVF	TRBV5	TRBD2	TRBJ2-5	CASSQTGGWDTQYF	1
160	TRAV4-3	TRAJ58	CAALQQGTGSKLSF	TRBV16	TRBD1	TRBJ2-1	CASSLDRGVGQLF	1
161	TRAV4-4-DV10	TRAJ26	CAAEANNYAQGLTF	TRBV1	TRBD2	TRBJ2-5	CSGLGQDTQYF	1
162	TRAV4-4-DV10	TRAJ34	CAAEAPNTNKVVF	TRBV23	None	TRBJ1-4	CSSSQDISNERLFF	1
163	TRAV4-4-DV10	TRAJ38	CAAEALYVGDNSKLIW	TRBV13-2	None	TRBJ1-1	CASGGGEGVFF	1
164	TRAV4-4-DV10	TRAJ39	CAADNAGAKLTF	TRBV13-3	None	TRBJ2-7	CASSDAGFSYEQYF	1
165	TRAV4-4-DV10	TRAJ40	CAAEAQRGNYKYVF	TRBV1	None	TRBJ2-3	CSVSAETLYF	1
166	TRAV4-4-DV10	TRAJ42	CAAEAGGSNAKLTF	TRBV19	TRBD2	TRBJ2-7	CASTPWGASSYEQYF	1
167	TRAV4-4-DV10	TRAJ48	CAAEGGNEKITF	TRBV26	TRBD1	TRBJ1-4	CASSPDRAERLFF	1
168	TRAV4-4-DV10	TRAJ48	CAAESNYGNEKITF	TRBV19	None	TRBJ2-5	CASSIRDTQYF	1
169	TRAV4-4-DV10	TRAJ48	CAAVANYGNEKITF	TRBV13-3	TRBD1	TRBJ1-4	CASNRASNERLFF	1
170	TRAV4-4-DV10	TRAJ49	CAAKGYQNFYF	TRBV20	TRBD1	TRBJ1-3	CGASRDNSGNTLYF	1
171	TRAV4-4-DV10	TRAJ53	CAAEQVTSGGSNYKLTF	TRBV3	TRBD1	TRBJ2-2	CASRDRVNTGQLYF	1
172	TRAV4-4-DV10	TRAJ53	CAAEVNSGGSNYKLTF	TRBV19	TRBD2	TRBJ2-7	CASSITGGDEQYF	1
173	TRAV4D-3	TRAJ15	CAAEAYQGGRALIF	TRBV16	None	TRBJ2-5	CASSLEGNQDTQYF	1
174	TRAV4D-3	TRAJ26	CAAVNYAQGLTF	TRBV1	TRBD1	TRBJ1-6	CSARGSYNSPLYF	1
175	TRAV4N-4	TRAJ21	CAAEPMSNYNVLYF	TRBV16	TRBD1	TRBJ2-2	CASSLEGQANTGQLYF	1
176	TRAV4N-4	TRAJ27	CAAGPYNTNTGKLTF	TRBV1	TRBD1	TRBJ1-4	CSADSGEANERLFF	1
177	TRAV4N-4	TRAJ30	CAAHDTNAYKVIF	TRBV12-2	TRBD2	TRBJ2-5	CASSLAGGEDTQYF	1
178	TRAV4N-4	TRAJ31	CAADGSNNRIFF	TRBV5	None	TRBJ1-4	CASSQGVSNERLFF	1
179	TRAV4N-4	TRAJ35	CAAEYGAGFASALTF	TRBV19	None	TRBJ2-5	CASSFREDTQYF	1
180	TRAV4N-4	TRAJ37	CAAITGNTGKLIF	TRBV12-1	TRBD1	TRBJ2-4	CASSLATASQNTLYF	1
181	TRAV4N-4	TRAJ4	CAAEAAGSFNKLTF	TRBV13-1	TRBD2	TRBJ2-1	CASSGGTGFAEQFF	1
182	TRAV4N-4	TRAJ40	CAAEAGTGNYKYVF	TRBV23	TRBD2	TRBJ2-3	CSSSRGGTSAETLYF	1
183	TRAV4N-4	TRAJ47	CAAEDYANKMIF	TRBV3	TRBD1	TRBJ2-4	CASSRTGAQNTLYF	1
184	TRAV4N-4	TRAJ49	CAAEENTGYQNFYF	TRBV16	TRBD1	TRBJ2-7	CASSSSRDTSYEQYF	1
185	TRAV5-1	TRAJ18	CSASTDRGSALGRLHF	TRBV2	TRBD1	TRBJ1-3	CASSGQSGNTLYF	1
186	TRAV5-1	TRAJ9	CSASMNMGYKLTF	TRBV1	None	TRBJ2-2	CSADSQNTGQLYF	1
187	TRAV5-4	TRAJ21	CAASANYNVLYF	TRBV13-3	TRBD1	TRBJ1-1	CASSDQGADTEVFF	1
188	TRAV5-4	TRAJ26	CAASEGNYAQGLTF	TRBV5	TRBD1	TRBJ1-3	CASSQGTSSGNTLYF	1
189	TRAV5-4	TRAJ34	CAASASNTNKVVF	TRBV12-1	TRBD1	TRBJ1-1	CASSPGQANTEVFF	1
190	TRAV5-4	TRAJ42	CAANSGGSNAKLTF	TRBV2	None	TRBJ2-3	CASSQASAETLYF	1
191	TRAV5-4	TRAJ42	CAGNSGGSNAKLTF	TRBV2	TRBD2	TRBJ2-7	CASRIDWGGGYEQYF	1
192	TRAV5-4	TRAJ44	CAASAAGSGGKLTL	TRBV2	TRBD2	TRBJ2-5	CASSQDWGADTQYF	1
193	TRAV5-4	TRAJ53	CAASGGGSGGSNYKLTF	TRBV13-1	TRBD2	TRBJ2-7	CASSSGTGGGQYF	1
194	TRAV5-4	TRAJ57	CAASQGGSAKLIF	TRBV13-2	None	TRBJ2-3	CASGDAGFSAETLYF	1
195	TRAV5N-4	TRAJ16	CAAATSSGQKLVF	TRBV3	TRBD2	TRBJ2-7	CASSSGTGGYEQYF	1
196	TRAV5N-4	TRAJ21	CAVMSNYNVLYF	TRBV1	TRBD2	TRBJ2-7	CSAGGGEQYF	1
197	TRAV5N-4	TRAJ22	CAASFSGSWQLIF	TRBV1	None	TRBJ1-1	CSADLVSNTEVFF	1
198	TRAV6-1	TRAJ9	CVLGGNMGYKLTF	TRBV5	None	TRBJ2-1	CASSQDQLNYAEQFF	1
199	TRAV6-2	TRAJ11	CVLGASGYNKLTF	TRBV4	TRBD1	TRBJ1-2	CASSFGTGGSSDYTF	1
200	TRAV6-2	TRAJ17	CVLGLTNSAGNKLTF	TRBV20	TRBD1	TRBJ1-4	CGATGLSNERLFF	1
201	TRAV6-3	TRAJ15	CAMRDYQGGRALIF	TRBV5	TRBD1	TRBJ1-6	CASSQDGTYNSPLYF	1
202	TRAV6-3	TRAJ17	CAMRDWGNKLTF	TRBV16	TRBD1	TRBJ2-2	CASSLEGANTGQLYF	1
203	TRAV6-3	TRAJ30	CAMRDDTNAYKVIF	TRBV13-2	TRBD1	TRBJ2-1	CASGGQRYAEQFF	1
204	TRAV6-3	TRAJ32	CAAYGSSGNKLIF	TRBV19	TRBD1	TRBJ2-2	CASSIGGQTNTGQLYF	1
205	TRAV6-4	TRAJ17	CALVDRMTNSAGNKLTF	TRBV5	None	TRBJ1-6	CASSQNSYNSPLYF	1
206	TRAV6-6	TRAJ21	CALGGVNYNVLYF	TRBV12-1	None	TRBJ2-2	CASSLAGNTGQLYF	1
207	TRAV6-6	TRAJ21	CALMSNYNVLYF	TRBV17	None	TRBJ1-5	CASSREVNQAPLF	1
208	TRAV6-6	TRAJ23	CALRGYNQGKLIF	TRBV13-2	TRBD1	TRBJ2-5	CASGDRGDGDTQYF	1
209	TRAV6-6	TRAJ27	CALGEGNTGKLTF	TRBV4	TRBD1	TRBJ2-1	CASSQGNAEQFF	1
210	TRAV6-6	TRAJ31	CALGDLRNRIFF	TRBV20	None	TRBJ2-7	CGAREYEQYF	1
211	TRAV6-6	TRAJ31	CALGNSNNRIFF	TRBV1	TRBD1	TRBJ2-7	CSARDRGYEQYF	1
212	TRAV6-6	TRAJ34	CALGSSNTNKVVF	TRBV19	TRBD1	TRBJ1-4	CASSRRDRGVSNERLFF	1
213	TRAV6-6	TRAJ37	CALGDREAGNTGKLIF	TRBV5	TRBD2	TRBJ2-7	CASSQDSWGSYEQYF	1
214	TRAV6-6	TRAJ37	CALGPLTGNTGKLIF	TRBV3	TRBD2	TRBJ2-4	CASSLVGGRGQNTLYF	1
215	TRAV6-6	TRAJ37	CALGRSGNTGKLIF	TRBV2	None	TRBJ1-2	CASSQEASNSDYTF	1
216	TRAV6-6	TRAJ37	CALGRTGNTGKLIF	TRBV26	TRBD2	TRBJ2-5	CASSLGGQDTQYF	1
217	TRAV6-6	TRAJ38	CALGEIVGDNSKLIW	TRBV19	TRBD1	TRBJ2-7	CASSITAGFYEQYF	1
218	TRAV6-6	TRAJ39	CALGAPNNAGAKLTF	TRBV4	TRBD1	TRBJ1-6	CASSWGQGGNSPLYF	1
219	TRAV6-6	TRAJ42	CALGEGGSNAKLTF	TRBV3	TRBD2	TRBJ2-2	CASSWTGGVSNTGQLYF	1
220	TRAV6-6	TRAJ44	CALAFT	TRBV5	TRBD1	TRBJ2-7	CASSQGGQGTYEQYF	1
221	TRAV6-6	TRAJ9	CALGRNMGYKLTF	TRBV5	TRBD1	TRBJ2-7	CASSQDGGDSYEQYF	1
222	TRAV6-6	TRAJ9	CALVPMGYKLTF	TRBV15	None	TRBJ2-7	CASSLGDPSYEQYF	1
223	TRAV6-7-DV9	TRAJ16	CALGEASSGQKLVF	TRBV31	TRBD1	TRBJ2-1	CAWRDRGPYAEQFF	1
224	TRAV6-7-DV9	TRAJ2	CALVPNTGGLSGKLTF	TRBV14	TRBD1	TRBJ2-3	CASSHRGGSAETLYF	1
225	TRAV6-7-DV9	TRAJ33	CALGDRGSNYQLIW	TRBV5	TRBD2	TRBJ2-4	CASSQTGSQNTLYF	1
226	TRAV6-7-DV9	TRAJ37	CALSDRTGNTGKLIF	TRBV2	TRBD2	TRBJ2-1	CASSHLEDYAEQFF	1
227	TRAV6-7-DV9	TRAJ4	CALSDLSGSFNKLTF	TRBV2	TRBD2	TRBJ1-2	CASSQGWGANSDYTF	1
228	TRAV6-7-DV9	TRAJ43	CALGPNNNNAPRF	TRBV13-3	None	TRBJ1-1	CASSDHKNTEVFF	1
229	TRAV6-7-DV9	TRAJ43	CALSDRGNNNAPRF	TRBV26	TRBD2	TRBJ2-1	CASRGDWGYAEQFF	1
230	TRAV6-7-DV9	TRAJ45	CALGRGADRLTF	TRBV15	TRBD1	TRBJ1-1	CASSSQGGTEVFF	1
231	TRAV6-7-DV9	TRAJ45	CALPHTEGADRLTF	TRBV3	TRBD2	TRBJ2-3	CASSFGWGPETLYF	1
232	TRAV6-7-DV9	TRAJ47	CALYYANKMIF	TRBV3	TRBD1	TRBJ2-2	CASSSQGDTGQLYF	1
233	TRAV6-7-DV9	TRAJ48	CALTRYGNEKITF	TRBV3	TRBD2	TRBJ2-7	CASSLRGGYEQYF	1
234	TRAV6-7-DV9	TRAJ57	CAWGGSAKLIF	TRBV13-2	TRBD2	TRBJ2-1	CASGDWWGGNYAEQFF	1
235	TRAV6D-3	TRAJ30	CAMSDTNAYKVIF	TRBV3	TRBD2	TRBJ2-3	CASSLGDWGGAETLYF	1
236	TRAV6D-3	TRAJ49	CALSDGAGYQNFYF	TRBV5	TRBD1	TRBJ1-3	CASSQEKGQGYTLYF	1
237	TRAV6D-4	TRAJ12	CALVDSGTGGYKVVF	TRBV2	None	TRBJ2-1	CASSQESGYYAEQFF	1
238	TRAV6D-4	TRAJ23	CALAEPNYNQGKLIF	TRBV2	TRBD2	TRBJ2-7	CASSQGGGALEQYF	1
239	TRAV6D-5	TRAJ30	CVLGDTNAYKVIF	TRBV13-2	TRBD1	TRBJ2-2	CASEGQGYTGQLYF	1
240	TRAV6D-5	TRAJ39	CVLGVNNAGAKLTF	TRBV5	None	TRBJ1-4	CASSQQDSNERLFF	1
241	TRAV6N-5	TRAJ21	CALMSNYNVLYF	TRBV31	TRBD1	TRBJ1-3	CAWSLKQGVGNTLYF	1
242	TRAV6N-5	TRAJ30	CAIDTNAYKVIF	TRBV13-2	TRBD2	TRBJ2-1	CASGDWGGYAEQFF	1
243	TRAV6N-5	TRAJ42	CALGGGSNAKLTF	TRBV4	TRBD2	TRBJ2-4	CASSSDWGSQNTLYF	1
244	TRAV6N-5	TRAJ9	CALGVNMGYKLTF	TRBV3	None	TRBJ1-5	CASSQIINQAPLF	1
245	TRAV6N-6	TRAJ23	CALSDYNQGKLIF	TRBV1	TRBD1	TRBJ1-1	CSAGVSTEVFF	1
246	TRAV6N-6	TRAJ40	CALSDLNTGNYKYVF	TRBV4	TRBD1	TRBJ1-3	CASSRTGDGNTLYF	1
247	TRAV6N-7	TRAJ42	CALSESGGSNAKLTF	TRBV3	TRBD1	TRBJ2-1	CASSPDRYAEQFF	1
248	TRAV7-1	TRAJ23	CAVSMNYNQGKLIF	TRBV15	TRBD1	TRBJ2-1	CASSSGHYAEQFF	1
249	TRAV7-1	TRAJ27	CAVSMSTNTGKLTF	TRBV20	TRBD1	TRBJ1-1	CGARDTGQVFF	1
250	TRAV7-1	TRAJ31	CAVSKSNNRIFF	TRBV23	TRBD2	TRBJ2-7	CSSSQDWASYEQYF	1
251	TRAV7-1	TRAJ37	CAVSPITGNTGKLIF	TRBV20	None	TRBJ2-5	CGARAQDTQYF	1
252	TRAV7-3	TRAJ22	CAVSSSGSWQLIF	TRBV13-2	TRBD1	TRBJ1-4	CASAGTGVSNERLFF	1
253	TRAV7-3	TRAJ31	CAVWSNNRIFF	TRBV1	TRBD2	TRBJ2-7	CSAETGGYEQYF	1
254	TRAV7-3	TRAJ43	CAVSVNNNAPRF	TRBV13-2	TRBD2	TRBJ2-7	CASGDQDWGGANEQYF	1
255	TRAV7-3	TRAJ45	CAVSMTEGADRLTF	TRBV17	TRBD2	TRBJ2-7	CASSRLGRSSYEQYF	1
256	TRAV7-4	TRAJ22	CAASASSGSWQLIF	TRBV30	None	TRBJ1-4	CSSTANERLFF	1
257	TRAV7-4	TRAJ27	CAASEHATNTGKLTF	TRBV16	TRBD2	TRBJ2-5	CASSRDWGQDTQYF	1
258	TRAV7-4	TRAJ27	CAVHNTNTGKLTF	TRBV3	TRBD1	TRBJ1-1	CASRPGTGVTEVFF	1
259	TRAV7-4	TRAJ34	CAASEHSNTNKVVF	TRBV20	None	TRBJ2-5	CGARPQKQDTQYF	1
260	TRAV7-4	TRAJ45	CAALNTEGADRLTF	TRBV26	None	TRBJ1-1	CASSTDTEVFF	1
261	TRAV7-4	TRAJ6	CAALTSGGNYKPTF	TRBV26	TRBD1	TRBJ2-1	CASSRDSYAEQFF	1
262	TRAV7-4	TRAJ7	CAARNYSNNRLTL	TRBV2	None	TRBJ2-1	CASSQDGTNYAEQFF	1
263	TRAV7-5	TRAJ33	CAVMRGSNYQLIW	TRBV2	None	TRBJ1-4	CASSQERISNERLFF	1
264	TRAV7-5	TRAJ34	CAVSMTNTNKVVF	TRBV3	TRBD2	TRBJ2-5	CASSKLVNQDTQYF	1
265	TRAV7-5	TRAJ37	CAVSPRTGNTGKLIF	TRBV13-1	TRBD1	TRBJ1-2	CASSQGNSDYTF	1
266	TRAV7-6	TRAJ44	CAVRT	TRBV13-1	None	TRBJ1-2	CASSNSDYTF	1
267	TRAV7-6	TRAJ49	CAVRSNTGYQNFYF	TRBV19	None	TRBJ2-4	CASSPTVSQNTLYF	1
268	TRAV7-6	TRAJ50	CAVSTPSSSFSKLVF	TRBV31	TRBD2	TRBJ2-7	CAWSLGGYEQYF	1
269	TRAV7-6	TRAJ56	CAVSLTGGNNKLTF	TRBV30	TRBD2	TRBJ2-7	CSSRDLGGAYEQYF	1
270	TRAV7-6	TRAJ56	CAVSMSGGNNKLTF	TRBV3	TRBD2	TRBJ2-7	CASSGDWGGEQYF	1
271	TRAV7D-2	TRAJ11	CAASVGSGYNKLTF	TRBV3	TRBD1	TRBJ2-7	CASSASTEYEQYF	1
272	TRAV7D-2	TRAJ13	CAASTASGTYQRF	TRBV1	TRBD1	TRBJ1-2	CSGTANSDYTF	1
273	TRAV7D-2	TRAJ15	CAASRQGGRALIF	TRBV2	None	TRBJ2-3	CASSQAESSAETLYF	1
274	TRAV7D-2	TRAJ22	CAVSSGSWQLIF	TRBV13-1	None	TRBJ2-5	CASSDARDTQYF	1
275	TRAV7D-2	TRAJ23	CAANYNQGKLIF	TRBV26	TRBD1	TRBJ1-4	CASSRTGTNERLFF	1
276	TRAV7D-2	TRAJ27	CAAANTNTGKLTF	TRBV13-2	TRBD2	TRBJ2-5	CASGGLGAQDTQYF	1
277	TRAV7D-2	TRAJ28	CAARPGTGSNRLTF	TRBV13-3	TRBD2	TRBJ2-3	CASSDLGGHAETLYF	1
278	TRAV7D-2	TRAJ31	CAASRGSNNRIFF	TRBV13-2	TRBD1	TRBJ2-7	CASGGPGQGREQYF	1
279	TRAV7D-2	TRAJ37	CAARITGNTGKLIF	TRBV16	TRBD1	TRBJ1-4	CASSLQGERLFF	1
280	TRAV7D-2	TRAJ37	CAASPGNTGKLIF	TRBV2	TRBD1	TRBJ1-2	CASSQGQGWGSDYTF	1
281	TRAV7D-2	TRAJ39	CAASMGSNAGAKLTF	TRBV2	TRBD1	TRBJ1-1	CASSHTGRGTEVFF	1
282	TRAV7D-2	TRAJ40	CAARVNTGNYKYVF	TRBV15	None	TRBJ2-5	CASSFGYQDTQYF	1
283	TRAV7D-2	TRAJ42	CAADSGGSNAKLTF	TRBV29	TRBD1	TRBJ2-2	CASSQGVDTGQLYF	1
284	TRAV7D-2	TRAJ44	CAASRRAGSGGKLTL	TRBV5	TRBD2	TRBJ2-1	CASSQDWGNYAEQFF	1
285	TRAV7D-2	TRAJ48	CAARRDGNEKITF	TRBV13-2	None	TRBJ1-4	CASGEGERLFF	1
286	TRAV7D-2	TRAJ6	CAARTSGGNYKPTF	TRBV30	None	TRBJ1-4	CSSRDPGNERLFF	1
287	TRAV7D-3	TRAJ21	CAVGYNVLYF	TRBV31	TRBD1	TRBJ1-2	CAWGGTTNSDYTF	1
288	TRAV7D-4	TRAJ31	CAASEGSNNRIFF	TRBV13-1	TRBD1	TRBJ1-1	CATGTSNTEVFF	1
289	TRAV7D-4	TRAJ33	CAASYMDSNYQLIW	TRBV31	TRBD2	TRBJ2-4	CAWNRGGKENTLYF	1
290	TRAV7D-4	TRAJ56	CAAVATGGNNKLTF	TRBV3	TRBD1	TRBJ2-3	CASSLIGQSAETLYF	1
291	TRAV7D-5	TRAJ12	CAVSGGYKVVF	TRBV4	TRBD2	TRBJ2-5	CASSFWTGGEDTQYF	1
292	TRAV7D-5	TRAJ22	CAVRRASSGSWQLIF	TRBV13-2	TRBD1	TRBJ2-2	CASGEGGLNTGQLYF	1
293	TRAV7D-5	TRAJ37	CAVSMKAGNTGKLIF	TRBV19	TRBD2	TRBJ2-3	CASSMGWGGAETLYF	1
294	TRAV7N-4	TRAJ11	CAVSEASGYNKLTF	TRBV15	TRBD2	TRBJ2-5	CASATGGDTQYF	1
295	TRAV7N-4	TRAJ48	CAVSEFGNEKITF	TRBV5	TRBD2	TRBJ2-7	CASSQERGALSYEQYF	1
296	TRAV7N-4	TRAJ6	CAVSEGGNYKPTF	TRBV31	TRBD1	TRBJ2-5	CAWRGGGQDTQYF	1
297	TRAV7N-6	TRAJ12	CAVSPGTGGYKVVF	TRBV14	TRBD1	TRBJ1-1	CASSFQGEVFF	1
298	TRAV7N-6	TRAJ23	CAVSMNYNQGKLIF	TRBV5	TRBD1	TRBJ2-1	CASSQDRAGYNYAEQFF	1
299	TRAV7N-6	TRAJ30	CAVSMGTNAYKVIF	TRBV2	TRBD1	TRBJ1-2	CASRDSANSDYTF	1
300	TRAV8-1	TRAJ35	CATAPKTGFASALTF	TRBV19	None	TRBJ1-3	CASSLSGNTLYF	1
301	TRAV8-1	TRAJ43	CATDAGNNAPRF	TRBV13-2	TRBD1	TRBJ2-7	CASGGRDISYEQYF	1
302	TRAV8D-1	TRAJ32	CATDMNYGSSGNKLIF	TRBV19	TRBD2	TRBJ2-5	CASSWGDQDTQYF	1
303	TRAV8D-2	TRAJ22	CATDSGSWQLIF	TRBV13-3	TRBD1	TRBJ1-1	CASSEGVANTEVFF	1
304	TRAV8D-2	TRAJ23	CATTMNYNQGKLIF	TRBV26	TRBD2	TRBJ2-4	CASSLLGGRQNTLYF	1
305	TRAV8D-2	TRAJ31	CATDRGSNNRIFF	TRBV13-3	None	TRBJ1-1	CASMGVGTEVFF	1
306	TRAV8D-2	TRAJ42	CATDSGGSNAKLTF	TRBV2	None	TRBJ2-5	CASSQVVNQDTQYF	1
307	TRAV8N-2	TRAJ17	CVPSNSAGNKLTF	TRBV20	TRBD1	TRBJ1-1	CGASGTANTEVFF	1
308	TRAV8N-2	TRAJ22	CAIASSGSWQLIF	TRBV20	None	TRBJ2-7	CGARDQQYEQYF	1
309	TRAV8N-2	TRAJ44	CAAVT	TRBV2	TRBD2	TRBJ2-1	CASSSPGLGNYAEQFF	1
310	TRAV9-1	TRAJ15	CAVRAYQGGRALIF	TRBV31	None	TRBJ2-3	CAWSPEASAETLYF	1
311	TRAV9-1	TRAJ17	CAVSAQGSAGNKLTF	TRBV5	TRBD1	TRBJ1-1	CASSQDGDRGTEVFF	1
312	TRAV9-1	TRAJ31	CAVSARDNNRIFF	TRBV19	TRBD1	TRBJ2-7	CASSNRDEQYF	1
313	TRAV9-1	TRAJ31	CAVSLNSNNRIFF	TRBV26	TRBD1	TRBJ2-3	CASSLGDRETLYF	1
314	TRAV9-1	TRAJ32	CAVSAGGSSGNKLIF	TRBV5	TRBD1	TRBJ1-4	CASSQDRVSNERLFF	1
315	TRAV9-1	TRAJ34	CAVRGFSNTNKVVF	TRBV3	TRBD1	TRBJ1-5	CASSLVGTGLQAPLF	1
316	TRAV9-1	TRAJ43	CAVINNNNAPRF	TRBV20	None	TRBJ1-1	CGAKPSLNTEVFF	1
317	TRAV9-1	TRAJ43	CAVSSYNNNAPRF	TRBV5	TRBD2	TRBJ2-7	CASSQDSWGSYEQYF	1
318	TRAV9-2	TRAJ22	CVLSASSGSWQLIF	TRBV3	TRBD2	TRBJ2-3	CASSPGLASAETLYF	1
319	TRAV9-2	TRAJ23	CVLSANYNQGKLIF	TRBV19	TRBD2	TRBJ2-7	CASSLGSSYEQYF	1
320	TRAV9-2	TRAJ24	CVLSASASLGKLQF	TRBV5	TRBD2	TRBJ2-4	CASSRDWGGASNTLYF	1
321	TRAV9-2	TRAJ27	CVLSAPNTGKLTF	TRBV2	TRBD1	TRBJ1-4	CASSQGGTYNERLFF	1
322	TRAV9-2	TRAJ33	CVLRLDSNYQLIW	TRBV13-2	TRBD1	TRBJ2-1	CAVVFAGERAEQFF	1
323	TRAV9-2	TRAJ34	CVLSANTNKVVF	TRBV5	None	TRBJ2-5	CASSQDGFNQDTQYF	1
324	TRAV9-2	TRAJ37	CVLKTGNTGKLIF	TRBV2	TRBD2	TRBJ2-5	CASSQDPGQDTQYF	1
325	TRAV9-2	TRAJ37	CVLSAGGNTGKLIF	TRBV20	None	TRBJ2-2	CGARNTGQLYF	1
326	TRAV9-2	TRAJ52	CVLSTNTGANTGKLTF	TRBV3	TRBD1	TRBJ1-6	CASSSDRNSPLYF	1
327	TRAV9-4	TRAJ16	CAVSASSSGQKLVF	TRBV26	None	TRBJ1-4	CASMTNERLFF	1
328	TRAV9-4	TRAJ26	CAVSAKGNYAQGLTF	TRBV13-2	TRBD2	TRBJ2-7	CASGEAGTGGYEQYF	1
329	TRAV9-4	TRAJ38	CAVSGLNVGDNSKLIW	TRBV4	None	TRBJ2-7	CASSYDEQYF	1
330	TRAV9-4	TRAJ39	CAVSPYNNAGAKLTF	TRBV3	None	TRBJ2-7	CASRTGREQYF	1
331	TRAV9-4	TRAJ42	CAVSGSNAKLTF	TRBV19	TRBD2	TRBJ2-7	CASLGDWGYEQYF	1
332	TRAV9D-1	TRAJ23	CAVSMNYNQGKLIF	TRBV13-3	TRBD2	TRBJ2-4	CASSDAGWGGATLYF	1
333	TRAV9N-2	TRAJ23	CVLSEENYNQGKLIF	TRBV31	TRBD1	TRBJ1-3	CAWRGQGAGNTLYF	1
334	TRAV9N-3	TRAJ15	CAVRYQGGRALIF	TRBV13-2	TRBD1	TRBJ1-3	CASGVQYSGNTLYF	1
335	TRAV9N-3	TRAJ27	CAVSGHTNTGRLTF	TRBV31	TRBD1	TRBJ1-2	CAWSLTGGNSDYTF	1
336	TRAV9N-4	TRAJ12	CALSMSGTGGYKVVF	TRBV31	TRBD1	TRBJ1-4	CAWSRTGLSNERLFF	1
337	TRAV9N-4	TRAJ30	CALSMRTNAYKVIF	TRBV19	TRBD1	TRBJ1-6	CASSPGGFSYNSPLYF	1
338	TRAV9N-4	TRAJ31	CALSMWSNNRIFF	TRBV14	TRBD1	TRBJ2-1	CASSFQGAGAEQFF	1
